# Supplementary material for: Assessment of Immature Platelet Fraction in the Diagnosis of Wiskott–Aldrich Syndrome
Source: Front Pediatr. 2015 Jun 1;3:49. doi: 10.3389/fped.2015.00049 (PMC4450723; doi:10.3389/fped.2015.00049)
Supplement: Table S1 — Complete data for the derivation cohort. NR, not reported; ND, not done. [file Table_1.XLS]

## Sheet: Table S1 
Table S1	Full data for the derivation cohort.
Subject	Diagnosis	Plts/mcL	MPV, fL	IPF, %
Subject1	Immune Thrombocytopenic Purpura	28000	NR	ND
Subject1	Immune Thrombocytopenic Purpura	29000	NR	21.2
Subject1	Immune Thrombocytopenic Purpura	31000	NR	ND
Subject1	Immune Thrombocytopenic Purpura	31000	NR	ND
Subject1	Immune Thrombocytopenic Purpura	31000	NR	ND
Subject1	Immune Thrombocytopenic Purpura	34000	NR	24.9
Subject1	Immune Thrombocytopenic Purpura	35000	NR	ND
Subject1	Immune Thrombocytopenic Purpura	39000	NR	ND
Subject1	Immune Thrombocytopenic Purpura	47000	NR	ND
Subject1	Immune Thrombocytopenic Purpura	59000	NR	ND
Subject1	Immune Thrombocytopenic Purpura	63000	NR	ND
Subject1	Immune Thrombocytopenic Purpura	65000	NR	ND
Subject1	Immune Thrombocytopenic Purpura	66000	NR	ND
Subject1	Immune Thrombocytopenic Purpura	68000	NR	17.6
Subject1	Immune Thrombocytopenic Purpura	71000	NR	ND
Subject1	Immune Thrombocytopenic Purpura	73000	NR	11.6
Subject1	Immune Thrombocytopenic Purpura	74000	14.5	28.5
Subject10	Immune Thrombocytopenic Purpura	174000	13.8	ND
Subject10	Immune Thrombocytopenic Purpura	198000	13.1	10.1
Subject11	Immune Thrombocytopenic Purpura	87000	9.7	ND
Subject11	Immune Thrombocytopenic Purpura	99000	9.2	ND
Subject11	Immune Thrombocytopenic Purpura	100000	10.6	ND
Subject11	Immune Thrombocytopenic Purpura	102000	10.6	ND
Subject11	Immune Thrombocytopenic Purpura	111000	10.7	ND
Subject11	Immune Thrombocytopenic Purpura	111000	10.8	3.5
Subject11	Immune Thrombocytopenic Purpura	115000	10.1	ND
Subject11	Immune Thrombocytopenic Purpura	120000	10.4	3.8
Subject11	Immune Thrombocytopenic Purpura	121000	9.9	ND
Subject11	Immune Thrombocytopenic Purpura	123000	9.8	ND
Subject11	Immune Thrombocytopenic Purpura	123000	10.2	ND
Subject11	Immune Thrombocytopenic Purpura	129000	10.1	ND
Subject11	Immune Thrombocytopenic Purpura	131000	9.9	ND
Subject11	Immune Thrombocytopenic Purpura	137000	10.2	ND
Subject11	Immune Thrombocytopenic Purpura	138000	9.8	3
Subject11	Immune Thrombocytopenic Purpura	142000	10.4	ND
Subject11	Immune Thrombocytopenic Purpura	143000	9.5	ND
Subject11	Immune Thrombocytopenic Purpura	149000	10	ND
Subject11	Immune Thrombocytopenic Purpura	152000	9.9	ND
Subject11	Immune Thrombocytopenic Purpura	152000	10.3	ND
Subject11	Immune Thrombocytopenic Purpura	175000	10.2	4.6
Subject11	Immune Thrombocytopenic Purpura	176000	10.2	ND
Subject11	Immune Thrombocytopenic Purpura	186000	9	ND
Subject11	Immune Thrombocytopenic Purpura	193000	9.6	ND
Subject11	Immune Thrombocytopenic Purpura	208000	9.7	ND
Subject11	Immune Thrombocytopenic Purpura	213000	9.4	ND
Subject11	Immune Thrombocytopenic Purpura	218000	9.2	ND
Subject11	Immune Thrombocytopenic Purpura	226000	9.2	ND
Subject11	Immune Thrombocytopenic Purpura	232000	9.1	ND
Subject11	Immune Thrombocytopenic Purpura	238000	9.2	ND
Subject12	Immune Thrombocytopenic Purpura	16000	NR	ND
Subject12	Immune Thrombocytopenic Purpura	16000	NR	7.4
Subject12	Immune Thrombocytopenic Purpura	22000	11.3	ND
Subject12	Immune Thrombocytopenic Purpura	25000	12.3	ND
Subject12	Immune Thrombocytopenic Purpura	35000	11.1	ND
Subject12	Immune Thrombocytopenic Purpura	41000	10.4	ND
Subject12	Immune Thrombocytopenic Purpura	42000	11.4	ND
Subject12	Immune Thrombocytopenic Purpura	44000	10.3	ND
Subject12	Immune Thrombocytopenic Purpura	44000	11.2	ND
Subject12	Immune Thrombocytopenic Purpura	46000	10.5	ND
Subject12	Immune Thrombocytopenic Purpura	48000	11.4	ND
Subject12	Immune Thrombocytopenic Purpura	48000	11.7	ND
Subject12	Immune Thrombocytopenic Purpura	50000	10.4	ND
Subject12	Immune Thrombocytopenic Purpura	50000	10.6	ND
Subject12	Immune Thrombocytopenic Purpura	51000	11.4	ND
Subject12	Immune Thrombocytopenic Purpura	52000	10	ND
Subject12	Immune Thrombocytopenic Purpura	52000	11.8	ND
Subject12	Immune Thrombocytopenic Purpura	53000	11.5	ND
Subject12	Immune Thrombocytopenic Purpura	54000	11	ND
Subject12	Immune Thrombocytopenic Purpura	55000	10.3	ND
Subject12	Immune Thrombocytopenic Purpura	55000	10.6	ND
Subject12	Immune Thrombocytopenic Purpura	56000	10.3	ND
Subject12	Immune Thrombocytopenic Purpura	56000	10.5	ND
Subject12	Immune Thrombocytopenic Purpura	57000	9.9	ND
Subject12	Immune Thrombocytopenic Purpura	57000	11	ND
Subject12	Immune Thrombocytopenic Purpura	58000	10.1	ND
Subject12	Immune Thrombocytopenic Purpura	58000	10.4	ND
Subject12	Immune Thrombocytopenic Purpura	59000	10.2	ND
Subject12	Immune Thrombocytopenic Purpura	60000	10.2	ND
Subject12	Immune Thrombocytopenic Purpura	61000	10.8	ND
Subject12	Immune Thrombocytopenic Purpura	62000	10.2	ND
Subject12	Immune Thrombocytopenic Purpura	63000	9.7	ND
Subject12	Immune Thrombocytopenic Purpura	64000	10.3	ND
Subject12	Immune Thrombocytopenic Purpura	65000	9.7	ND
Subject12	Immune Thrombocytopenic Purpura	65000	10.3	ND
Subject12	Immune Thrombocytopenic Purpura	66000	10.4	ND
Subject12	Immune Thrombocytopenic Purpura	68000	9.4	ND
Subject12	Immune Thrombocytopenic Purpura	69000	10.2	ND
Subject12	Immune Thrombocytopenic Purpura	70000	9.9	ND
Subject12	Immune Thrombocytopenic Purpura	71000	10.1	ND
Subject12	Immune Thrombocytopenic Purpura	73000	9.5	ND
Subject12	Immune Thrombocytopenic Purpura	75000	10.2	ND
Subject12	Immune Thrombocytopenic Purpura	77000	10.6	ND
Subject12	Immune Thrombocytopenic Purpura	79000	10.3	ND
Subject12	Immune Thrombocytopenic Purpura	84000	11.1	ND
Subject12	Immune Thrombocytopenic Purpura	86000	10	ND
Subject12	Immune Thrombocytopenic Purpura	88000	10.3	ND
Subject12	Immune Thrombocytopenic Purpura	92000	10.1	ND
Subject12	Immune Thrombocytopenic Purpura	117000	10	ND
Subject12	Immune Thrombocytopenic Purpura	125000	9.6	ND
Subject12	Immune Thrombocytopenic Purpura	143000	10.2	ND
Subject12	Immune Thrombocytopenic Purpura	151000	10.1	ND
Subject13	Wiskott-Aldrich Syndrome	49000	NR	ND
Subject13	Wiskott-Aldrich Syndrome	54000	NR	ND
Subject13	Wiskott-Aldrich Syndrome	57000	NR	ND
Subject13	Wiskott-Aldrich Syndrome	63000	NR	ND
Subject13	Wiskott-Aldrich Syndrome	69000	NR	ND
Subject13	Wiskott-Aldrich Syndrome	75000	NR	ND
Subject13	Wiskott-Aldrich Syndrome	78000	NR	ND
Subject14	Wiskott-Aldrich Syndrome	34000	8.6	ND
Subject14	Wiskott-Aldrich Syndrome	42000	8.4	ND
Subject14	Wiskott-Aldrich Syndrome	42000	9	ND
Subject14	Wiskott-Aldrich Syndrome	51000	8.3	1.5
Subject15	Wiskott-Aldrich Syndrome	128000	9.8	ND
Subject16	Immune Thrombocytopenic Purpura	39000	13.4	12.9
Subject17	Immune Thrombocytopenic Purpura	96000	11.2	4.9
Subject17	Immune Thrombocytopenic Purpura	103000	10.8	1.8
Subject17	Immune Thrombocytopenic Purpura	110000	10.1	2.9
Subject17	Immune Thrombocytopenic Purpura	122000	10.7	5.2
Subject17	Immune Thrombocytopenic Purpura	130000	10.3	2.9
Subject18	Wiskott-Aldrich Syndrome	205000	8.3	ND
Subject18	Wiskott-Aldrich Syndrome	240000	8.7	0.6
Subject18	Wiskott-Aldrich Syndrome	248000	9.2	ND
Subject19	Wiskott-Aldrich Syndrome	15000	NR	ND
Subject2	Immune Thrombocytopenic Purpura	2000	NR	ND
Subject2	Immune Thrombocytopenic Purpura	58000	10.1	ND
Subject2	Immune Thrombocytopenic Purpura	58000	10.3	ND
Subject2	Immune Thrombocytopenic Purpura	67000	10.1	ND
Subject2	Immune Thrombocytopenic Purpura	68000	10.4	ND
Subject2	Immune Thrombocytopenic Purpura	69000	10.2	ND
Subject2	Immune Thrombocytopenic Purpura	72000	9.7	ND
Subject2	Immune Thrombocytopenic Purpura	72000	10.7	ND
Subject2	Immune Thrombocytopenic Purpura	73000	10.1	ND
Subject2	Immune Thrombocytopenic Purpura	74000	10.4	ND
Subject2	Immune Thrombocytopenic Purpura	74000	10.5	ND
Subject2	Immune Thrombocytopenic Purpura	78000	10.1	ND
Subject2	Immune Thrombocytopenic Purpura	80000	9.4	ND
Subject2	Immune Thrombocytopenic Purpura	82000	9.9	ND
Subject2	Immune Thrombocytopenic Purpura	89000	11	ND
Subject2	Immune Thrombocytopenic Purpura	91000	10.6	3.8
Subject2	Immune Thrombocytopenic Purpura	92000	10.7	ND
Subject2	Immune Thrombocytopenic Purpura	92000	10.8	ND
Subject2	Immune Thrombocytopenic Purpura	93000	9.8	ND
Subject2	Immune Thrombocytopenic Purpura	96000	10.3	ND
Subject2	Immune Thrombocytopenic Purpura	99000	10.8	ND
Subject2	Immune Thrombocytopenic Purpura	103000	9.7	ND
Subject2	Immune Thrombocytopenic Purpura	106000	10.6	ND
Subject2	Immune Thrombocytopenic Purpura	109000	10.5	ND
Subject2	Immune Thrombocytopenic Purpura	112000	10.8	ND
Subject2	Immune Thrombocytopenic Purpura	117000	10.4	ND
Subject2	Immune Thrombocytopenic Purpura	119000	9.5	ND
Subject2	Immune Thrombocytopenic Purpura	122000	10.5	ND
Subject2	Immune Thrombocytopenic Purpura	123000	11	ND
Subject2	Immune Thrombocytopenic Purpura	127000	10.7	ND
Subject2	Immune Thrombocytopenic Purpura	128000	10.6	ND
Subject2	Immune Thrombocytopenic Purpura	129000	10.8	ND
Subject2	Immune Thrombocytopenic Purpura	130000	10.9	ND
Subject20	Immune Thrombocytopenic Purpura	184000	12.1	8.3
Subject20	Immune Thrombocytopenic Purpura	223000	11.6	5.7
Subject20	Immune Thrombocytopenic Purpura	236000	11.8	5.9
Subject20	Immune Thrombocytopenic Purpura	239000	11.8	ND
Subject20	Immune Thrombocytopenic Purpura	241000	11.8	ND
Subject20	Immune Thrombocytopenic Purpura	251000	11.2	ND
Subject20	Immune Thrombocytopenic Purpura	272000	11.8	4.9
Subject20	Immune Thrombocytopenic Purpura	273000	11.7	ND
Subject20	Immune Thrombocytopenic Purpura	273000	12.2	5.6
Subject20	Immune Thrombocytopenic Purpura	278000	11.7	4.5
Subject20	Immune Thrombocytopenic Purpura	287000	11.8	ND
Subject20	Immune Thrombocytopenic Purpura	303000	11.4	6
Subject20	Immune Thrombocytopenic Purpura	315000	11.5	ND
Subject20	Immune Thrombocytopenic Purpura	322000	11.7	ND
Subject20	Immune Thrombocytopenic Purpura	325000	11	ND
Subject20	Immune Thrombocytopenic Purpura	331000	11.8	4.3
Subject20	Immune Thrombocytopenic Purpura	340000	12	3.8
Subject20	Immune Thrombocytopenic Purpura	359000	11.4	4
Subject21	Immune Thrombocytopenic Purpura	191000	9.6	2.3
Subject22	Immune Thrombocytopenic Purpura	120000	10.8	5.1
Subject22	Immune Thrombocytopenic Purpura	125000	10.6	6.1
Subject22	Immune Thrombocytopenic Purpura	126000	11.6	ND
Subject22	Immune Thrombocytopenic Purpura	135000	11.5	5.1
Subject22	Immune Thrombocytopenic Purpura	135000	11.5	4.8
Subject22	Immune Thrombocytopenic Purpura	160000	11.2	3.7
Subject23	Wiskott-Aldrich Syndrome	78000	10.1	2.6
Subject23	Wiskott-Aldrich Syndrome	84000	9.7	ND
Subject23	Wiskott-Aldrich Syndrome	95000	9.6	ND
Subject23	Wiskott-Aldrich Syndrome	127000	9.5	1.1
Subject23	Wiskott-Aldrich Syndrome	129000	9.2	0.7
Subject23	Wiskott-Aldrich Syndrome	141000	8.6	ND
Subject23	Wiskott-Aldrich Syndrome	199000	9.2	ND
Subject24	Immune Thrombocytopenic Purpura	162000	10.9	5
Subject24	Immune Thrombocytopenic Purpura	185000	11	5.3
Subject26	Wiskott-Aldrich Syndrome	112000	8.8	ND
Subject26	Wiskott-Aldrich Syndrome	120000	9.2	0.8
Subject27	Wiskott-Aldrich Syndrome	9000	NR	ND
Subject27	Wiskott-Aldrich Syndrome	12000	NR	ND
Subject27	Wiskott-Aldrich Syndrome	19000	NR	5.2
Subject28	Wiskott-Aldrich Syndrome	103000	9.4	1.9
Subject28	Wiskott-Aldrich Syndrome	116000	9.1	ND
Subject28	Wiskott-Aldrich Syndrome	120000	9.6	ND
Subject29	Immune Thrombocytopenic Purpura	8000	NR	NR
Subject29	Immune Thrombocytopenic Purpura	9000	NR	ND
Subject29	Immune Thrombocytopenic Purpura	35000	NR	ND
Subject29	Immune Thrombocytopenic Purpura	53000	NR	ND
Subject29	Immune Thrombocytopenic Purpura	70000	11.1	ND
Subject29	Immune Thrombocytopenic Purpura	300000	10.2	ND
Subject29	Immune Thrombocytopenic Purpura	386000	10	1.6
Subject29	Immune Thrombocytopenic Purpura	403000	10.1	ND
Subject29	Immune Thrombocytopenic Purpura	459000	10	ND
Subject3	Immune Thrombocytopenic Purpura	13000	NR	ND
Subject3	Immune Thrombocytopenic Purpura	14000	NR	ND
Subject3	Immune Thrombocytopenic Purpura	24000	NR	ND
Subject3	Immune Thrombocytopenic Purpura	25000	NR	ND
Subject3	Immune Thrombocytopenic Purpura	29000	NR	ND
Subject3	Immune Thrombocytopenic Purpura	30000	NR	28.5
Subject3	Immune Thrombocytopenic Purpura	39000	NR	24.7
Subject3	Immune Thrombocytopenic Purpura	54000	NR	18.3
Subject3	Immune Thrombocytopenic Purpura	57000	NR	22.3
Subject3	Immune Thrombocytopenic Purpura	61000	NR	15.8
Subject3	Immune Thrombocytopenic Purpura	68000	NR	ND
Subject3	Immune Thrombocytopenic Purpura	69000	NR	ND
Subject3	Immune Thrombocytopenic Purpura	74000	13.7	ND
Subject3	Immune Thrombocytopenic Purpura	74000	NR	18.3
Subject3	Immune Thrombocytopenic Purpura	75000	14.7	14
Subject3	Immune Thrombocytopenic Purpura	79000	13.5	ND
Subject3	Immune Thrombocytopenic Purpura	80000	13.5	ND
Subject3	Immune Thrombocytopenic Purpura	88000	13.6	ND
Subject3	Immune Thrombocytopenic Purpura	95000	12.5	ND
Subject3	Immune Thrombocytopenic Purpura	97000	14.3	15.8
Subject3	Immune Thrombocytopenic Purpura	139000	11.8	ND
Subject30	Immune Thrombocytopenic Purpura	22000	NR	ND
Subject30	Immune Thrombocytopenic Purpura	25000	13.4	ND
Subject30	Immune Thrombocytopenic Purpura	26000	NR	ND
Subject30	Immune Thrombocytopenic Purpura	29000	NR	ND
Subject30	Immune Thrombocytopenic Purpura	30000	NR	ND
Subject30	Immune Thrombocytopenic Purpura	33000	NR	19.2
Subject30	Immune Thrombocytopenic Purpura	34000	NR	ND
Subject30	Immune Thrombocytopenic Purpura	34000	NR	ND
Subject30	Immune Thrombocytopenic Purpura	35000	NR	ND
Subject30	Immune Thrombocytopenic Purpura	36000	NR	22.4
Subject30	Immune Thrombocytopenic Purpura	37000	NR	ND
Subject30	Immune Thrombocytopenic Purpura	38000	NR	18.2
Subject30	Immune Thrombocytopenic Purpura	40000	13.7	ND
Subject30	Immune Thrombocytopenic Purpura	40000	NR	23.2
Subject30	Immune Thrombocytopenic Purpura	42000	12.5	ND
Subject30	Immune Thrombocytopenic Purpura	46000	12.8	ND
Subject30	Immune Thrombocytopenic Purpura	47000	NR	23.2
Subject30	Immune Thrombocytopenic Purpura	55000	NR	ND
Subject30	Immune Thrombocytopenic Purpura	56000	NR	ND
Subject30	Immune Thrombocytopenic Purpura	60000	NR	19.8
Subject30	Immune Thrombocytopenic Purpura	60000	NR	ND
Subject30	Immune Thrombocytopenic Purpura	62000	14.7	ND
Subject30	Immune Thrombocytopenic Purpura	66000	13.7	ND
Subject30	Immune Thrombocytopenic Purpura	102000	NR	ND
Subject30	Immune Thrombocytopenic Purpura	114000	NR	ND
Subject30	Immune Thrombocytopenic Purpura	155000	NR	ND
Subject31	Immune Thrombocytopenic Purpura	109000	10.6	6.2
Subject32	Immune Thrombocytopenic Purpura	9000	NR	ND
Subject32	Immune Thrombocytopenic Purpura	29000	11.6	7.1
Subject32	Immune Thrombocytopenic Purpura	59000	10.9	ND
Subject32	Immune Thrombocytopenic Purpura	71000	10.7	ND
Subject32	Immune Thrombocytopenic Purpura	73000	9.8	ND
Subject32	Immune Thrombocytopenic Purpura	88000	10	2.6
Subject32	Immune Thrombocytopenic Purpura	96000	9.8	ND
Subject32	Immune Thrombocytopenic Purpura	106000	10	ND
Subject32	Immune Thrombocytopenic Purpura	114000	9.8	ND
Subject32	Immune Thrombocytopenic Purpura	131000	9.4	ND
Subject32	Immune Thrombocytopenic Purpura	132000	9	ND
Subject32	Immune Thrombocytopenic Purpura	132000	9.7	ND
Subject32	Immune Thrombocytopenic Purpura	165000	9.1	ND
Subject32	Immune Thrombocytopenic Purpura	169000	9.2	ND
Subject32	Immune Thrombocytopenic Purpura	177000	9.5	ND
Subject32	Immune Thrombocytopenic Purpura	180000	9.4	ND
Subject32	Immune Thrombocytopenic Purpura	184000	9.6	ND
Subject32	Immune Thrombocytopenic Purpura	189000	8.9	ND
Subject32	Immune Thrombocytopenic Purpura	190000	9.5	ND
Subject32	Immune Thrombocytopenic Purpura	192000	9.1	ND
Subject32	Immune Thrombocytopenic Purpura	194000	9.3	ND
Subject32	Immune Thrombocytopenic Purpura	202000	9.3	ND
Subject32	Immune Thrombocytopenic Purpura	205000	9.3	ND
Subject32	Immune Thrombocytopenic Purpura	205000	9.6	ND
Subject32	Immune Thrombocytopenic Purpura	212000	9.3	ND
Subject32	Immune Thrombocytopenic Purpura	214000	9.3	ND
Subject32	Immune Thrombocytopenic Purpura	215000	9.2	ND
Subject32	Immune Thrombocytopenic Purpura	238000	9.6	ND
Subject32	Immune Thrombocytopenic Purpura	240000	9.6	ND
Subject32	Immune Thrombocytopenic Purpura	252000	9.3	ND
Subject32	Immune Thrombocytopenic Purpura	334000	9.5	ND
Subject33	Immune Thrombocytopenic Purpura	92000	11.8	17.6
Subject33	Immune Thrombocytopenic Purpura	135000	12	ND
Subject33	Immune Thrombocytopenic Purpura	159000	12.7	ND
Subject33	Immune Thrombocytopenic Purpura	166000	11.4	ND
Subject33	Immune Thrombocytopenic Purpura	170000	11.1	ND
Subject33	Immune Thrombocytopenic Purpura	170000	11.2	ND
Subject33	Immune Thrombocytopenic Purpura	176000	11.2	ND
Subject33	Immune Thrombocytopenic Purpura	325000	10.2	2.6
Subject33	Immune Thrombocytopenic Purpura	330000	11	3.3
Subject33	Immune Thrombocytopenic Purpura	359000	10.7	ND
Subject34	Wiskott-Aldrich Syndrome	24000	8.1	ND
Subject34	Wiskott-Aldrich Syndrome	27000	8.2	ND
Subject34	Wiskott-Aldrich Syndrome	60000	7.5	0.7
Subject35	Immune Thrombocytopenic Purpura	11000	12.4	ND
Subject35	Immune Thrombocytopenic Purpura	12000	NR	ND
Subject35	Immune Thrombocytopenic Purpura	13000	NR	ND
Subject35	Immune Thrombocytopenic Purpura	14000	11.4	ND
Subject35	Immune Thrombocytopenic Purpura	15000	9.5	ND
Subject35	Immune Thrombocytopenic Purpura	16000	10.8	ND
Subject35	Immune Thrombocytopenic Purpura	20000	10.1	ND
Subject35	Immune Thrombocytopenic Purpura	20000	10.2	ND
Subject35	Immune Thrombocytopenic Purpura	20000	10.5	ND
Subject35	Immune Thrombocytopenic Purpura	20000	10.5	ND
Subject35	Immune Thrombocytopenic Purpura	20000	NR	ND
Subject35	Immune Thrombocytopenic Purpura	21000	10.7	ND
Subject35	Immune Thrombocytopenic Purpura	21000	10.8	ND
Subject35	Immune Thrombocytopenic Purpura	21000	NR	ND
Subject35	Immune Thrombocytopenic Purpura	22000	10.1	ND
Subject35	Immune Thrombocytopenic Purpura	24000	9.3	ND
Subject35	Immune Thrombocytopenic Purpura	25000	10.3	ND
Subject35	Immune Thrombocytopenic Purpura	26000	10.9	ND
Subject35	Immune Thrombocytopenic Purpura	26000	11.2	ND
Subject35	Immune Thrombocytopenic Purpura	27000	11.5	ND
Subject35	Immune Thrombocytopenic Purpura	27000	NR	ND
Subject35	Immune Thrombocytopenic Purpura	30000	10.6	ND
Subject35	Immune Thrombocytopenic Purpura	30000	10.9	ND
Subject35	Immune Thrombocytopenic Purpura	30000	11.6	ND
Subject35	Immune Thrombocytopenic Purpura	30000	12.2	ND
Subject35	Immune Thrombocytopenic Purpura	31000	11	ND
Subject35	Immune Thrombocytopenic Purpura	31000	11.4	ND
Subject35	Immune Thrombocytopenic Purpura	32000	10.6	ND
Subject35	Immune Thrombocytopenic Purpura	37000	11.2	ND
Subject35	Immune Thrombocytopenic Purpura	39000	12.2	ND
Subject35	Immune Thrombocytopenic Purpura	40000	9.2	ND
Subject35	Immune Thrombocytopenic Purpura	40000	10.4	ND
Subject35	Immune Thrombocytopenic Purpura	40000	10.8	ND
Subject35	Immune Thrombocytopenic Purpura	40000	11.8	ND
Subject35	Immune Thrombocytopenic Purpura	42000	9.4	ND
Subject35	Immune Thrombocytopenic Purpura	43000	11.5	ND
Subject35	Immune Thrombocytopenic Purpura	43000	12.2	ND
Subject35	Immune Thrombocytopenic Purpura	44000	12.1	ND
Subject35	Immune Thrombocytopenic Purpura	45000	10.4	ND
Subject35	Immune Thrombocytopenic Purpura	45000	11.6	ND
Subject35	Immune Thrombocytopenic Purpura	46000	11.8	ND
Subject35	Immune Thrombocytopenic Purpura	47000	12.9	ND
Subject35	Immune Thrombocytopenic Purpura	48000	11.2	ND
Subject35	Immune Thrombocytopenic Purpura	48000	11.5	ND
Subject35	Immune Thrombocytopenic Purpura	49000	10.8	ND
Subject35	Immune Thrombocytopenic Purpura	50000	10.8	ND
Subject35	Immune Thrombocytopenic Purpura	50000	11.5	ND
Subject35	Immune Thrombocytopenic Purpura	51000	11.5	ND
Subject35	Immune Thrombocytopenic Purpura	51000	12	ND
Subject35	Immune Thrombocytopenic Purpura	51000	12.5	ND
Subject35	Immune Thrombocytopenic Purpura	51000	12.6	ND
Subject35	Immune Thrombocytopenic Purpura	52000	12.1	ND
Subject35	Immune Thrombocytopenic Purpura	53000	11	ND
Subject35	Immune Thrombocytopenic Purpura	53000	11.3	ND
Subject35	Immune Thrombocytopenic Purpura	53000	NR	ND
Subject35	Immune Thrombocytopenic Purpura	54000	12.3	ND
Subject35	Immune Thrombocytopenic Purpura	54000	12.4	ND
Subject35	Immune Thrombocytopenic Purpura	54000	12.7	ND
Subject35	Immune Thrombocytopenic Purpura	55000	11.3	ND
Subject35	Immune Thrombocytopenic Purpura	56000	12.1	ND
Subject35	Immune Thrombocytopenic Purpura	56000	12.8	ND
Subject35	Immune Thrombocytopenic Purpura	57000	10.9	ND
Subject35	Immune Thrombocytopenic Purpura	57000	11	ND
Subject35	Immune Thrombocytopenic Purpura	59000	11.8	ND
Subject35	Immune Thrombocytopenic Purpura	60000	10.1	ND
Subject35	Immune Thrombocytopenic Purpura	61000	11.9	ND
Subject35	Immune Thrombocytopenic Purpura	62000	13	ND
Subject35	Immune Thrombocytopenic Purpura	63000	9.2	ND
Subject35	Immune Thrombocytopenic Purpura	64000	11.3	ND
Subject35	Immune Thrombocytopenic Purpura	64000	11.5	ND
Subject35	Immune Thrombocytopenic Purpura	68000	10.3	ND
Subject35	Immune Thrombocytopenic Purpura	70000	9.5	ND
Subject35	Immune Thrombocytopenic Purpura	71000	9.5	ND
Subject35	Immune Thrombocytopenic Purpura	72000	10.2	5.9
Subject35	Immune Thrombocytopenic Purpura	72000	11.2	ND
Subject35	Immune Thrombocytopenic Purpura	75000	9.9	ND
Subject35	Immune Thrombocytopenic Purpura	78000	10.3	ND
Subject35	Immune Thrombocytopenic Purpura	79000	9.2	ND
Subject35	Immune Thrombocytopenic Purpura	79000	9.4	ND
Subject35	Immune Thrombocytopenic Purpura	80000	10.8	ND
Subject35	Immune Thrombocytopenic Purpura	81000	10	ND
Subject35	Immune Thrombocytopenic Purpura	82000	11.4	ND
Subject35	Immune Thrombocytopenic Purpura	84000	12.1	ND
Subject35	Immune Thrombocytopenic Purpura	86000	10	ND
Subject35	Immune Thrombocytopenic Purpura	91000	9.8	ND
Subject35	Immune Thrombocytopenic Purpura	92000	10.4	ND
Subject35	Immune Thrombocytopenic Purpura	93000	9.5	ND
Subject35	Immune Thrombocytopenic Purpura	99000	10.3	ND
Subject35	Immune Thrombocytopenic Purpura	99000	10.5	ND
Subject35	Immune Thrombocytopenic Purpura	101000	10	ND
Subject35	Immune Thrombocytopenic Purpura	101000	11	ND
Subject35	Immune Thrombocytopenic Purpura	101000	11	ND
Subject35	Immune Thrombocytopenic Purpura	106000	10.7	ND
Subject35	Immune Thrombocytopenic Purpura	106000	11.3	ND
Subject35	Immune Thrombocytopenic Purpura	109000	9.5	ND
Subject35	Immune Thrombocytopenic Purpura	110000	12	ND
Subject35	Immune Thrombocytopenic Purpura	119000	10.4	ND
Subject35	Immune Thrombocytopenic Purpura	121000	11.3	ND
Subject35	Immune Thrombocytopenic Purpura	124000	10.9	ND
Subject35	Immune Thrombocytopenic Purpura	126000	11.4	ND
Subject35	Immune Thrombocytopenic Purpura	127000	9.8	ND
Subject35	Immune Thrombocytopenic Purpura	134000	10.6	ND
Subject35	Immune Thrombocytopenic Purpura	142000	11	ND
Subject35	Immune Thrombocytopenic Purpura	143000	10.3	ND
Subject35	Immune Thrombocytopenic Purpura	146000	11.5	ND
Subject35	Immune Thrombocytopenic Purpura	159000	8.5	ND
Subject35	Immune Thrombocytopenic Purpura	171000	10	ND
Subject35	Immune Thrombocytopenic Purpura	176000	11.1	ND
Subject35	Immune Thrombocytopenic Purpura	178000	10.4	ND
Subject35	Immune Thrombocytopenic Purpura	181000	9.9	ND
Subject35	Immune Thrombocytopenic Purpura	182000	10.2	ND
Subject35	Immune Thrombocytopenic Purpura	190000	10.4	ND
Subject35	Immune Thrombocytopenic Purpura	209000	10.1	ND
Subject35	Immune Thrombocytopenic Purpura	223000	10.2	ND
Subject36	Immune Thrombocytopenic Purpura	88000	NR	ND
Subject36	Immune Thrombocytopenic Purpura	96000	NR	ND
Subject36	Immune Thrombocytopenic Purpura	98000	NR	4.3
Subject36	Immune Thrombocytopenic Purpura	119000	NR	2
Subject36	Immune Thrombocytopenic Purpura	131000	NR	ND
Subject37	Immune Thrombocytopenic Purpura	23000	12.8	ND
Subject37	Immune Thrombocytopenic Purpura	23000	12.8	7.1
Subject37	Immune Thrombocytopenic Purpura	25000	11.4	ND
Subject37	Immune Thrombocytopenic Purpura	25000	11.9	ND
Subject37	Immune Thrombocytopenic Purpura	26000	13.6	ND
Subject37	Immune Thrombocytopenic Purpura	29000	13	ND
Subject37	Immune Thrombocytopenic Purpura	30000	12.2	ND
Subject37	Immune Thrombocytopenic Purpura	30000	12.4	ND
Subject37	Immune Thrombocytopenic Purpura	30000	12.7	ND
Subject37	Immune Thrombocytopenic Purpura	34000	12.6	ND
Subject37	Immune Thrombocytopenic Purpura	41000	12.1	ND
Subject37	Immune Thrombocytopenic Purpura	45000	12.4	ND
Subject37	Immune Thrombocytopenic Purpura	87000	10.9	ND
Subject37	Immune Thrombocytopenic Purpura	97000	9.9	ND
Subject37	Immune Thrombocytopenic Purpura	243000	9.3	ND
Subject38	Wiskott-Aldrich Syndrome	174000	10.1	3.8
Subject38	Wiskott-Aldrich Syndrome	188000	10	ND
Subject38	Wiskott-Aldrich Syndrome	191000	10.1	2.9
Subject39	Immune Thrombocytopenic Purpura	4000	NR	ND
Subject39	Immune Thrombocytopenic Purpura	6000	NR	ND
Subject39	Immune Thrombocytopenic Purpura	9000	NR	ND
Subject39	Immune Thrombocytopenic Purpura	10000	10.1	ND
Subject39	Immune Thrombocytopenic Purpura	10000	NR	ND
Subject39	Immune Thrombocytopenic Purpura	10000	NR	20.4
Subject39	Immune Thrombocytopenic Purpura	10000	NR	ND
Subject39	Immune Thrombocytopenic Purpura	12000	NR	ND
Subject39	Immune Thrombocytopenic Purpura	13000	11.4	ND
Subject39	Immune Thrombocytopenic Purpura	13000	NR	ND
Subject39	Immune Thrombocytopenic Purpura	13000	NR	ND
Subject39	Immune Thrombocytopenic Purpura	13000	NR	ND
Subject39	Immune Thrombocytopenic Purpura	14000	10.9	5.8
Subject39	Immune Thrombocytopenic Purpura	15000	NR	ND
Subject39	Immune Thrombocytopenic Purpura	16000	NR	ND
Subject39	Immune Thrombocytopenic Purpura	17000	11	ND
Subject39	Immune Thrombocytopenic Purpura	18000	10.9	ND
Subject39	Immune Thrombocytopenic Purpura	20000	10	ND
Subject39	Immune Thrombocytopenic Purpura	20000	11.3	ND
Subject39	Immune Thrombocytopenic Purpura	21000	NR	ND
Subject39	Immune Thrombocytopenic Purpura	31000	11.6	ND
Subject39	Immune Thrombocytopenic Purpura	38000	10	ND
Subject39	Immune Thrombocytopenic Purpura	47000	10	6.1
Subject39	Immune Thrombocytopenic Purpura	53000	10.8	ND
Subject39	Immune Thrombocytopenic Purpura	53000	10.9	ND
Subject39	Immune Thrombocytopenic Purpura	88000	11.3	5.1
Subject39	Immune Thrombocytopenic Purpura	120000	11.1	ND
Subject39	Immune Thrombocytopenic Purpura	136000	10.2	ND
Subject39	Immune Thrombocytopenic Purpura	138000	9.9	4.8
Subject39	Immune Thrombocytopenic Purpura	138000	10	ND
Subject39	Immune Thrombocytopenic Purpura	138000	10.4	5.7
Subject39	Immune Thrombocytopenic Purpura	138000	10.7	ND
Subject39	Immune Thrombocytopenic Purpura	139000	10.8	ND
Subject39	Immune Thrombocytopenic Purpura	141000	10	ND
Subject39	Immune Thrombocytopenic Purpura	142000	11.6	ND
Subject39	Immune Thrombocytopenic Purpura	144000	10.8	ND
Subject39	Immune Thrombocytopenic Purpura	145000	10.5	ND
Subject39	Immune Thrombocytopenic Purpura	145000	10.5	5.1
Subject39	Immune Thrombocytopenic Purpura	147000	10.3	ND
Subject39	Immune Thrombocytopenic Purpura	148000	11.5	ND
Subject39	Immune Thrombocytopenic Purpura	149000	10.9	4.9
Subject39	Immune Thrombocytopenic Purpura	150000	11.2	ND
Subject39	Immune Thrombocytopenic Purpura	151000	10.5	ND
Subject39	Immune Thrombocytopenic Purpura	152000	11.1	ND
Subject39	Immune Thrombocytopenic Purpura	153000	10.8	ND
Subject39	Immune Thrombocytopenic Purpura	154000	10.7	7.7
Subject39	Immune Thrombocytopenic Purpura	157000	10.1	5.9
Subject39	Immune Thrombocytopenic Purpura	158000	10.9	ND
Subject39	Immune Thrombocytopenic Purpura	160000	10.7	4.6
Subject39	Immune Thrombocytopenic Purpura	160000	10.9	ND
Subject39	Immune Thrombocytopenic Purpura	161000	10.5	ND
Subject39	Immune Thrombocytopenic Purpura	162000	10.7	ND
Subject39	Immune Thrombocytopenic Purpura	163000	10.3	5.8
Subject39	Immune Thrombocytopenic Purpura	164000	10.7	ND
Subject39	Immune Thrombocytopenic Purpura	165000	10.6	ND
Subject39	Immune Thrombocytopenic Purpura	165000	10.6	ND
Subject39	Immune Thrombocytopenic Purpura	167000	10.5	ND
Subject39	Immune Thrombocytopenic Purpura	168000	10.6	ND
Subject39	Immune Thrombocytopenic Purpura	170000	10	ND
Subject39	Immune Thrombocytopenic Purpura	175000	10.3	ND
Subject39	Immune Thrombocytopenic Purpura	175000	10.5	ND
Subject39	Immune Thrombocytopenic Purpura	176000	10.8	ND
Subject39	Immune Thrombocytopenic Purpura	177000	9.9	ND
Subject39	Immune Thrombocytopenic Purpura	177000	10.2	5.3
Subject39	Immune Thrombocytopenic Purpura	177000	10.3	5.2
Subject39	Immune Thrombocytopenic Purpura	178000	10	ND
Subject39	Immune Thrombocytopenic Purpura	179000	10.5	4.9
Subject39	Immune Thrombocytopenic Purpura	179000	10.5	5
Subject39	Immune Thrombocytopenic Purpura	180000	10.1	9.1
Subject39	Immune Thrombocytopenic Purpura	182000	10	ND
Subject39	Immune Thrombocytopenic Purpura	182000	10.5	5.9
Subject39	Immune Thrombocytopenic Purpura	184000	10.6	ND
Subject39	Immune Thrombocytopenic Purpura	189000	10	ND
Subject39	Immune Thrombocytopenic Purpura	192000	9.9	6
Subject39	Immune Thrombocytopenic Purpura	192000	10.9	7.7
Subject39	Immune Thrombocytopenic Purpura	195000	10.3	5
Subject39	Immune Thrombocytopenic Purpura	199000	10	5.7
Subject39	Immune Thrombocytopenic Purpura	199000	10.5	ND
Subject39	Immune Thrombocytopenic Purpura	202000	9.9	ND
Subject39	Immune Thrombocytopenic Purpura	205000	9.8	6
Subject39	Immune Thrombocytopenic Purpura	208000	11	6.2
Subject39	Immune Thrombocytopenic Purpura	212000	9.9	ND
Subject39	Immune Thrombocytopenic Purpura	213000	11	ND
Subject39	Immune Thrombocytopenic Purpura	214000	10	ND
Subject39	Immune Thrombocytopenic Purpura	220000	10.1	ND
Subject39	Immune Thrombocytopenic Purpura	221000	9.6	ND
Subject39	Immune Thrombocytopenic Purpura	223000	10.5	4.3
Subject39	Immune Thrombocytopenic Purpura	230000	10.3	5.2
Subject39	Immune Thrombocytopenic Purpura	237000	10.3	ND
Subject39	Immune Thrombocytopenic Purpura	238000	10.1	4.9
Subject39	Immune Thrombocytopenic Purpura	239000	9.9	5.4
Subject39	Immune Thrombocytopenic Purpura	252000	10.2	ND
Subject39	Immune Thrombocytopenic Purpura	252000	10.3	ND
Subject39	Immune Thrombocytopenic Purpura	260000	9.5	ND
Subject39	Immune Thrombocytopenic Purpura	260000	9.7	6.1
Subject39	Immune Thrombocytopenic Purpura	260000	10	ND
Subject39	Immune Thrombocytopenic Purpura	260000	10.5	ND
Subject39	Immune Thrombocytopenic Purpura	262000	10.7	7.9
Subject39	Immune Thrombocytopenic Purpura	264000	10.2	ND
Subject39	Immune Thrombocytopenic Purpura	269000	10.3	ND
Subject39	Immune Thrombocytopenic Purpura	270000	10.6	ND
Subject39	Immune Thrombocytopenic Purpura	271000	10.4	ND
Subject39	Immune Thrombocytopenic Purpura	274000	9.4	ND
Subject39	Immune Thrombocytopenic Purpura	277000	9.8	ND
Subject39	Immune Thrombocytopenic Purpura	280000	9.9	ND
Subject39	Immune Thrombocytopenic Purpura	281000	10	4
Subject39	Immune Thrombocytopenic Purpura	286000	10.1	ND
Subject39	Immune Thrombocytopenic Purpura	289000	10.1	ND
Subject39	Immune Thrombocytopenic Purpura	296000	10.1	ND
Subject39	Immune Thrombocytopenic Purpura	300000	10.3	ND
Subject39	Immune Thrombocytopenic Purpura	305000	9.8	4.3
Subject39	Immune Thrombocytopenic Purpura	305000	10.4	ND
Subject39	Immune Thrombocytopenic Purpura	307000	9.9	3.7
Subject39	Immune Thrombocytopenic Purpura	311000	10	ND
Subject39	Immune Thrombocytopenic Purpura	312000	10.2	ND
Subject39	Immune Thrombocytopenic Purpura	313000	9.9	ND
Subject39	Immune Thrombocytopenic Purpura	325000	10	ND
Subject39	Immune Thrombocytopenic Purpura	329000	9.5	4.4
Subject39	Immune Thrombocytopenic Purpura	337000	10.4	4.5
Subject39	Immune Thrombocytopenic Purpura	352000	9.7	ND
Subject39	Immune Thrombocytopenic Purpura	385000	9.7	ND
Subject39	Immune Thrombocytopenic Purpura	397000	9.8	2.9
Subject4	Wiskott-Aldrich Syndrome	30000	8.8	3.9
Subject40	Immune Thrombocytopenic Purpura	158000	10.3	2.7
Subject40	Immune Thrombocytopenic Purpura	160000	10.8	2.7
Subject40	Immune Thrombocytopenic Purpura	172000	10.3	1.6
Subject40	Immune Thrombocytopenic Purpura	175000	10.6	2.5
Subject40	Immune Thrombocytopenic Purpura	181000	10.7	4.4
Subject40	Immune Thrombocytopenic Purpura	183000	10.4	2.5
Subject40	Immune Thrombocytopenic Purpura	190000	10.4	ND
Subject40	Immune Thrombocytopenic Purpura	191000	10.8	2
Subject40	Immune Thrombocytopenic Purpura	203000	10.4	2.1
Subject40	Immune Thrombocytopenic Purpura	228000	10.5	2.8
Subject41	Wiskott-Aldrich Syndrome	11000	8.1	ND
Subject41	Wiskott-Aldrich Syndrome	11000	9.2	2
Subject41	Wiskott-Aldrich Syndrome	15000	7.9	ND
Subject41	Wiskott-Aldrich Syndrome	16000	8.7	ND
Subject41	Wiskott-Aldrich Syndrome	18000	8.7	ND
Subject41	Wiskott-Aldrich Syndrome	20000	9.2	ND
Subject41	Wiskott-Aldrich Syndrome	20000	9.4	10.3
Subject41	Wiskott-Aldrich Syndrome	24000	8.7	ND
Subject42	Immune Thrombocytopenic Purpura	12000	NR	7
Subject43	Immune Thrombocytopenic Purpura	8000	NR	ND
Subject43	Immune Thrombocytopenic Purpura	12000	NR	ND
Subject43	Immune Thrombocytopenic Purpura	28000	NR	ND
Subject43	Immune Thrombocytopenic Purpura	170000	9.6	3
Subject43	Immune Thrombocytopenic Purpura	203000	9.7	ND
Subject44	Immune Thrombocytopenic Purpura	25000	NR	24.4
Subject44	Immune Thrombocytopenic Purpura	258000	9.7	3.7
Subject44	Immune Thrombocytopenic Purpura	454000	9.7	2.1
Subject45	Immune Thrombocytopenic Purpura	166000	10.4	ND
Subject45	Immune Thrombocytopenic Purpura	168000	10.3	ND
Subject45	Immune Thrombocytopenic Purpura	169000	10.3	ND
Subject45	Immune Thrombocytopenic Purpura	171000	10.8	ND
Subject45	Immune Thrombocytopenic Purpura	178000	10.1	ND
Subject45	Immune Thrombocytopenic Purpura	183000	10.7	2.3
Subject45	Immune Thrombocytopenic Purpura	185000	10.1	ND
Subject45	Immune Thrombocytopenic Purpura	186000	10.7	ND
Subject45	Immune Thrombocytopenic Purpura	188000	10.6	ND
Subject45	Immune Thrombocytopenic Purpura	190000	10.2	ND
Subject45	Immune Thrombocytopenic Purpura	190000	10.4	ND
Subject45	Immune Thrombocytopenic Purpura	191000	10.5	3.2
Subject45	Immune Thrombocytopenic Purpura	192000	10.2	ND
Subject45	Immune Thrombocytopenic Purpura	192000	10.4	ND
Subject45	Immune Thrombocytopenic Purpura	193000	9.7	ND
Subject45	Immune Thrombocytopenic Purpura	194000	10.6	ND
Subject45	Immune Thrombocytopenic Purpura	194000	10.7	ND
Subject45	Immune Thrombocytopenic Purpura	195000	10.5	ND
Subject45	Immune Thrombocytopenic Purpura	197000	10.1	ND
Subject45	Immune Thrombocytopenic Purpura	198000	10.4	ND
Subject45	Immune Thrombocytopenic Purpura	203000	10.4	ND
Subject45	Immune Thrombocytopenic Purpura	205000	10.4	ND
Subject45	Immune Thrombocytopenic Purpura	205000	10.6	ND
Subject45	Immune Thrombocytopenic Purpura	211000	10.2	ND
Subject45	Immune Thrombocytopenic Purpura	215000	10.1	ND
Subject45	Immune Thrombocytopenic Purpura	215000	10.8	ND
Subject45	Immune Thrombocytopenic Purpura	215000	11.1	ND
Subject45	Immune Thrombocytopenic Purpura	220000	10.1	ND
Subject45	Immune Thrombocytopenic Purpura	220000	10.4	ND
Subject45	Immune Thrombocytopenic Purpura	223000	10	2.8
Subject45	Immune Thrombocytopenic Purpura	226000	10.1	ND
Subject45	Immune Thrombocytopenic Purpura	241000	9.4	ND
Subject45	Immune Thrombocytopenic Purpura	246000	10	ND
Subject45	Immune Thrombocytopenic Purpura	248000	9.9	ND
Subject46	Immune Thrombocytopenic Purpura	2000	NR	ND
Subject46	Immune Thrombocytopenic Purpura	5000	NR	ND
Subject46	Immune Thrombocytopenic Purpura	10000	NR	ND
Subject46	Immune Thrombocytopenic Purpura	38000	NR	ND
Subject46	Immune Thrombocytopenic Purpura	57000	NR	ND
Subject46	Immune Thrombocytopenic Purpura	57000	NR	ND
Subject46	Immune Thrombocytopenic Purpura	58000	NR	ND
Subject46	Immune Thrombocytopenic Purpura	63000	NR	ND
Subject46	Immune Thrombocytopenic Purpura	66000	NR	ND
Subject46	Immune Thrombocytopenic Purpura	71000	NR	ND
Subject46	Immune Thrombocytopenic Purpura	72000	NR	ND
Subject46	Immune Thrombocytopenic Purpura	73000	NR	ND
Subject46	Immune Thrombocytopenic Purpura	75000	NR	ND
Subject46	Immune Thrombocytopenic Purpura	83000	NR	ND
Subject46	Immune Thrombocytopenic Purpura	85000	NR	ND
Subject46	Immune Thrombocytopenic Purpura	87000	10.2	ND
Subject46	Immune Thrombocytopenic Purpura	88000	NR	ND
Subject46	Immune Thrombocytopenic Purpura	92000	NR	ND
Subject46	Immune Thrombocytopenic Purpura	93000	NR	ND
Subject46	Immune Thrombocytopenic Purpura	95000	NR	ND
Subject46	Immune Thrombocytopenic Purpura	98000	12.1	ND
Subject46	Immune Thrombocytopenic Purpura	100000	NR	ND
Subject46	Immune Thrombocytopenic Purpura	106000	NR	ND
Subject46	Immune Thrombocytopenic Purpura	114000	NR	ND
Subject46	Immune Thrombocytopenic Purpura	117000	11.9	ND
Subject46	Immune Thrombocytopenic Purpura	119000	12.5	ND
Subject46	Immune Thrombocytopenic Purpura	120000	NR	ND
Subject46	Immune Thrombocytopenic Purpura	120000	NR	ND
Subject46	Immune Thrombocytopenic Purpura	126000	10	ND
Subject46	Immune Thrombocytopenic Purpura	134000	NR	ND
Subject46	Immune Thrombocytopenic Purpura	135000	11.1	ND
Subject46	Immune Thrombocytopenic Purpura	144000	12.2	ND
Subject46	Immune Thrombocytopenic Purpura	164000	10.1	ND
Subject46	Immune Thrombocytopenic Purpura	165000	11.3	ND
Subject46	Immune Thrombocytopenic Purpura	167000	9.7	ND
Subject46	Immune Thrombocytopenic Purpura	168000	10.5	ND
Subject46	Immune Thrombocytopenic Purpura	169000	9.2	ND
Subject46	Immune Thrombocytopenic Purpura	174000	9.4	ND
Subject46	Immune Thrombocytopenic Purpura	174000	11.3	ND
Subject46	Immune Thrombocytopenic Purpura	180000	9.7	ND
Subject46	Immune Thrombocytopenic Purpura	183000	9.2	ND
Subject46	Immune Thrombocytopenic Purpura	184000	10.1	ND
Subject46	Immune Thrombocytopenic Purpura	186000	10.1	ND
Subject46	Immune Thrombocytopenic Purpura	192000	9.1	ND
Subject46	Immune Thrombocytopenic Purpura	198000	11.5	ND
Subject46	Immune Thrombocytopenic Purpura	217000	9	ND
Subject46	Immune Thrombocytopenic Purpura	229000	9.4	ND
Subject46	Immune Thrombocytopenic Purpura	232000	10.8	ND
Subject46	Immune Thrombocytopenic Purpura	330000	10.4	ND
Subject47	Immune Thrombocytopenic Purpura	65000	NR	ND
Subject47	Immune Thrombocytopenic Purpura	152000	12.7	ND
Subject47	Immune Thrombocytopenic Purpura	218000	10.7	ND
Subject47	Immune Thrombocytopenic Purpura	263000	11.4	ND
Subject47	Immune Thrombocytopenic Purpura	274000	11.3	4.5
Subject47	Immune Thrombocytopenic Purpura	290000	10.8	ND
Subject48	Immune Thrombocytopenic Purpura	130000	11.9	5.8
Subject48	Immune Thrombocytopenic Purpura	197000	10.6	ND
Subject48	Immune Thrombocytopenic Purpura	199000	10.5	ND
Subject48	Immune Thrombocytopenic Purpura	241000	10.4	ND
Subject49	Immune Thrombocytopenic Purpura	347000	11.3	ND
Subject49	Immune Thrombocytopenic Purpura	360000	10.7	2.2
Subject49	Immune Thrombocytopenic Purpura	373000	10.4	ND
Subject49	Immune Thrombocytopenic Purpura	375000	10.6	3.7
Subject49	Immune Thrombocytopenic Purpura	376000	10.8	2.5
Subject49	Immune Thrombocytopenic Purpura	385000	10.7	ND
Subject49	Immune Thrombocytopenic Purpura	386000	11.2	ND
Subject49	Immune Thrombocytopenic Purpura	388000	10.6	2.5
Subject49	Immune Thrombocytopenic Purpura	391000	10.6	ND
Subject49	Immune Thrombocytopenic Purpura	395000	11.2	2.3
Subject49	Immune Thrombocytopenic Purpura	402000	10.2	ND
Subject49	Immune Thrombocytopenic Purpura	403000	10.6	ND
Subject49	Immune Thrombocytopenic Purpura	404000	10.9	ND
Subject49	Immune Thrombocytopenic Purpura	408000	10.7	ND
Subject49	Immune Thrombocytopenic Purpura	410000	11.1	2.8
Subject49	Immune Thrombocytopenic Purpura	412000	11.4	2.9
Subject49	Immune Thrombocytopenic Purpura	423000	10.4	ND
Subject49	Immune Thrombocytopenic Purpura	455000	10.6	ND
Subject5	Immune Thrombocytopenic Purpura	419000	9.6	1.5
Subject50	Immune Thrombocytopenic Purpura	27000	NR	ND
Subject50	Immune Thrombocytopenic Purpura	44000	NR	13.1
Subject50	Immune Thrombocytopenic Purpura	239000	NR	7.1
Subject51	Immune Thrombocytopenic Purpura	91000	11.8	8.6
Subject51	Immune Thrombocytopenic Purpura	220000	10.8	3.4
Subject51	Immune Thrombocytopenic Purpura	370000	11.2	4.7
Subject52	Immune Thrombocytopenic Purpura	22000	NR	ND
Subject52	Immune Thrombocytopenic Purpura	24000	NR	ND
Subject52	Immune Thrombocytopenic Purpura	29000	14.2	ND
Subject52	Immune Thrombocytopenic Purpura	32000	13.8	ND
Subject52	Immune Thrombocytopenic Purpura	37000	12.7	8.9
Subject52	Immune Thrombocytopenic Purpura	40000	12.7	ND
Subject52	Immune Thrombocytopenic Purpura	41000	12.5	ND
Subject52	Immune Thrombocytopenic Purpura	43000	12.8	ND
Subject52	Immune Thrombocytopenic Purpura	44000	13.3	ND
Subject52	Immune Thrombocytopenic Purpura	46000	12.2	ND
Subject52	Immune Thrombocytopenic Purpura	46000	12.2	ND
Subject52	Immune Thrombocytopenic Purpura	47000	12.7	ND
Subject52	Immune Thrombocytopenic Purpura	48000	12.2	ND
Subject52	Immune Thrombocytopenic Purpura	52000	12.9	ND
Subject52	Immune Thrombocytopenic Purpura	59000	11.6	ND
Subject52	Immune Thrombocytopenic Purpura	59000	12.7	ND
Subject52	Immune Thrombocytopenic Purpura	62000	12.1	ND
Subject52	Immune Thrombocytopenic Purpura	77000	11.6	ND
Subject52	Immune Thrombocytopenic Purpura	81000	12.3	ND
Subject52	Immune Thrombocytopenic Purpura	87000	13	ND
Subject52	Immune Thrombocytopenic Purpura	99000	11.2	ND
Subject53	Immune Thrombocytopenic Purpura	1000	NR	ND
Subject53	Immune Thrombocytopenic Purpura	2000	9.9	ND
Subject53	Immune Thrombocytopenic Purpura	2000	NR	ND
Subject53	Immune Thrombocytopenic Purpura	2000	NR	ND
Subject53	Immune Thrombocytopenic Purpura	2000	NR	ND
Subject53	Immune Thrombocytopenic Purpura	3000	8	ND
Subject53	Immune Thrombocytopenic Purpura	3000	NR	ND
Subject53	Immune Thrombocytopenic Purpura	3000	NR	ND
Subject53	Immune Thrombocytopenic Purpura	3000	NR	ND
Subject53	Immune Thrombocytopenic Purpura	3000	NR	ND
Subject53	Immune Thrombocytopenic Purpura	4000	NR	12.5
Subject53	Immune Thrombocytopenic Purpura	4000	NR	ND
Subject53	Immune Thrombocytopenic Purpura	4000	NR	11.5
Subject53	Immune Thrombocytopenic Purpura	4000	NR	ND
Subject53	Immune Thrombocytopenic Purpura	4000	NR	ND
Subject53	Immune Thrombocytopenic Purpura	4000	NR	ND
Subject53	Immune Thrombocytopenic Purpura	4000	NR	ND
Subject53	Immune Thrombocytopenic Purpura	5000	NR	ND
Subject53	Immune Thrombocytopenic Purpura	5000	NR	ND
Subject53	Immune Thrombocytopenic Purpura	7000	13.8	ND
Subject53	Immune Thrombocytopenic Purpura	8000	11.7	ND
Subject53	Immune Thrombocytopenic Purpura	12000	13.1	ND
Subject53	Immune Thrombocytopenic Purpura	17000	11.8	ND
Subject53	Immune Thrombocytopenic Purpura	18000	12.2	ND
Subject53	Immune Thrombocytopenic Purpura	21000	12.2	ND
Subject53	Immune Thrombocytopenic Purpura	24000	10.9	ND
Subject53	Immune Thrombocytopenic Purpura	34000	9.8	ND
Subject53	Immune Thrombocytopenic Purpura	40000	11.2	ND
Subject53	Immune Thrombocytopenic Purpura	50000	9.7	ND
Subject53	Immune Thrombocytopenic Purpura	55000	10.1	ND
Subject53	Immune Thrombocytopenic Purpura	66000	10	ND
Subject53	Immune Thrombocytopenic Purpura	66000	10.6	ND
Subject53	Immune Thrombocytopenic Purpura	76000	10.6	ND
Subject53	Immune Thrombocytopenic Purpura	84000	9.9	ND
Subject53	Immune Thrombocytopenic Purpura	84000	10.3	ND
Subject53	Immune Thrombocytopenic Purpura	97000	10.2	ND
Subject53	Immune Thrombocytopenic Purpura	107000	10.5	ND
Subject53	Immune Thrombocytopenic Purpura	109000	9.5	ND
Subject53	Immune Thrombocytopenic Purpura	110000	10.8	ND
Subject53	Immune Thrombocytopenic Purpura	115000	10.9	ND
Subject53	Immune Thrombocytopenic Purpura	136000	10.8	ND
Subject53	Immune Thrombocytopenic Purpura	144000	10.7	ND
Subject53	Immune Thrombocytopenic Purpura	147000	11.1	ND
Subject53	Immune Thrombocytopenic Purpura	150000	10.7	ND
Subject53	Immune Thrombocytopenic Purpura	153000	10.8	ND
Subject53	Immune Thrombocytopenic Purpura	154000	10.6	ND
Subject53	Immune Thrombocytopenic Purpura	163000	9.7	ND
Subject53	Immune Thrombocytopenic Purpura	167000	9.4	ND
Subject53	Immune Thrombocytopenic Purpura	173000	9.6	ND
Subject53	Immune Thrombocytopenic Purpura	175000	10.4	ND
Subject53	Immune Thrombocytopenic Purpura	175000	10.5	ND
Subject53	Immune Thrombocytopenic Purpura	181000	10.3	ND
Subject53	Immune Thrombocytopenic Purpura	181000	10.6	ND
Subject53	Immune Thrombocytopenic Purpura	188000	10.3	ND
Subject53	Immune Thrombocytopenic Purpura	196000	10.5	ND
Subject53	Immune Thrombocytopenic Purpura	201000	10.5	ND
Subject53	Immune Thrombocytopenic Purpura	205000	10.4	ND
Subject54	Immune Thrombocytopenic Purpura	8000	NR	ND
Subject54	Immune Thrombocytopenic Purpura	10000	NR	ND
Subject54	Immune Thrombocytopenic Purpura	12000	NR	ND
Subject54	Immune Thrombocytopenic Purpura	13000	NR	10.3
Subject54	Immune Thrombocytopenic Purpura	15000	NR	ND
Subject54	Immune Thrombocytopenic Purpura	15000	NR	ND
Subject54	Immune Thrombocytopenic Purpura	21000	11.7	ND
Subject54	Immune Thrombocytopenic Purpura	21000	NR	ND
Subject54	Immune Thrombocytopenic Purpura	27000	10.7	ND
Subject54	Immune Thrombocytopenic Purpura	27000	12.3	ND
Subject54	Immune Thrombocytopenic Purpura	28000	11.7	ND
Subject54	Immune Thrombocytopenic Purpura	29000	10.6	ND
Subject54	Immune Thrombocytopenic Purpura	31000	11.1	7.4
Subject54	Immune Thrombocytopenic Purpura	32000	11.4	ND
Subject54	Immune Thrombocytopenic Purpura	36000	10.3	5.9
Subject54	Immune Thrombocytopenic Purpura	36000	11.6	ND
Subject54	Immune Thrombocytopenic Purpura	44000	10.5	ND
Subject54	Immune Thrombocytopenic Purpura	46000	12.6	ND
Subject54	Immune Thrombocytopenic Purpura	54000	12.3	ND
Subject54	Immune Thrombocytopenic Purpura	54000	12.6	ND
Subject54	Immune Thrombocytopenic Purpura	60000	12	5.5
Subject54	Immune Thrombocytopenic Purpura	61000	13	ND
Subject54	Immune Thrombocytopenic Purpura	64000	10.7	ND
Subject54	Immune Thrombocytopenic Purpura	72000	12.2	5.2
Subject54	Immune Thrombocytopenic Purpura	105000	11.8	5.9
Subject54	Immune Thrombocytopenic Purpura	130000	10.5	2.7
Subject54	Immune Thrombocytopenic Purpura	160000	10.3	4.1
Subject55	Wiskott-Aldrich Syndrome	30000	9.1	ND
Subject55	Wiskott-Aldrich Syndrome	37000	9.3	ND
Subject55	Wiskott-Aldrich Syndrome	38000	8.8	1.5
Subject56	Wiskott-Aldrich Syndrome	57000	9	4.6
Subject56	Wiskott-Aldrich Syndrome	60000	8.4	ND
Subject57	Immune Thrombocytopenic Purpura	4000	NR	ND
Subject57	Immune Thrombocytopenic Purpura	5000	NR	ND
Subject57	Immune Thrombocytopenic Purpura	5000	NR	ND
Subject57	Immune Thrombocytopenic Purpura	6000	NR	ND
Subject57	Immune Thrombocytopenic Purpura	6000	NR	ND
Subject57	Immune Thrombocytopenic Purpura	7000	9.1	ND
Subject57	Immune Thrombocytopenic Purpura	8000	NR	ND
Subject57	Immune Thrombocytopenic Purpura	9000	9.3	ND
Subject57	Immune Thrombocytopenic Purpura	9000	10.1	ND
Subject57	Immune Thrombocytopenic Purpura	9000	10.2	ND
Subject57	Immune Thrombocytopenic Purpura	9000	10.3	ND
Subject57	Immune Thrombocytopenic Purpura	9000	NR	ND
Subject57	Immune Thrombocytopenic Purpura	9000	NR	ND
Subject57	Immune Thrombocytopenic Purpura	9000	NR	ND
Subject57	Immune Thrombocytopenic Purpura	9000	NR	ND
Subject57	Immune Thrombocytopenic Purpura	9000	NR	ND
Subject57	Immune Thrombocytopenic Purpura	10000	9.5	ND
Subject57	Immune Thrombocytopenic Purpura	10000	9.9	ND
Subject57	Immune Thrombocytopenic Purpura	10000	10.3	ND
Subject57	Immune Thrombocytopenic Purpura	10000	NR	ND
Subject57	Immune Thrombocytopenic Purpura	11000	8.7	ND
Subject57	Immune Thrombocytopenic Purpura	11000	8.8	ND
Subject57	Immune Thrombocytopenic Purpura	11000	9.7	ND
Subject57	Immune Thrombocytopenic Purpura	11000	10.3	ND
Subject57	Immune Thrombocytopenic Purpura	11000	11.1	ND
Subject57	Immune Thrombocytopenic Purpura	11000	NR	ND
Subject57	Immune Thrombocytopenic Purpura	11000	NR	ND
Subject57	Immune Thrombocytopenic Purpura	12000	9	ND
Subject57	Immune Thrombocytopenic Purpura	12000	9.3	ND
Subject57	Immune Thrombocytopenic Purpura	12000	10.4	ND
Subject57	Immune Thrombocytopenic Purpura	12000	10.8	ND
Subject57	Immune Thrombocytopenic Purpura	12000	11	ND
Subject57	Immune Thrombocytopenic Purpura	12000	NR	ND
Subject57	Immune Thrombocytopenic Purpura	12000	NR	ND
Subject57	Immune Thrombocytopenic Purpura	13000	9.3	ND
Subject57	Immune Thrombocytopenic Purpura	13000	9.9	ND
Subject57	Immune Thrombocytopenic Purpura	13000	10.2	ND
Subject57	Immune Thrombocytopenic Purpura	13000	10.4	ND
Subject57	Immune Thrombocytopenic Purpura	13000	10.9	ND
Subject57	Immune Thrombocytopenic Purpura	13000	10.9	ND
Subject57	Immune Thrombocytopenic Purpura	13000	10.9	ND
Subject57	Immune Thrombocytopenic Purpura	13000	NR	ND
Subject57	Immune Thrombocytopenic Purpura	13000	NR	ND
Subject57	Immune Thrombocytopenic Purpura	13000	NR	ND
Subject57	Immune Thrombocytopenic Purpura	13000	NR	ND
Subject57	Immune Thrombocytopenic Purpura	13000	NR	ND
Subject57	Immune Thrombocytopenic Purpura	14000	9.2	ND
Subject57	Immune Thrombocytopenic Purpura	14000	9.8	ND
Subject57	Immune Thrombocytopenic Purpura	14000	9.9	ND
Subject57	Immune Thrombocytopenic Purpura	14000	10.4	ND
Subject57	Immune Thrombocytopenic Purpura	14000	11.1	ND
Subject57	Immune Thrombocytopenic Purpura	14000	NR	ND
Subject57	Immune Thrombocytopenic Purpura	14000	NR	ND
Subject57	Immune Thrombocytopenic Purpura	14000	NR	ND
Subject57	Immune Thrombocytopenic Purpura	15000	9.3	ND
Subject57	Immune Thrombocytopenic Purpura	15000	9.4	ND
Subject57	Immune Thrombocytopenic Purpura	15000	9.9	ND
Subject57	Immune Thrombocytopenic Purpura	15000	10.1	ND
Subject57	Immune Thrombocytopenic Purpura	15000	10.3	ND
Subject57	Immune Thrombocytopenic Purpura	15000	10.8	ND
Subject57	Immune Thrombocytopenic Purpura	16000	9.7	ND
Subject57	Immune Thrombocytopenic Purpura	16000	9.7	ND
Subject57	Immune Thrombocytopenic Purpura	16000	9.8	ND
Subject57	Immune Thrombocytopenic Purpura	16000	9.8	ND
Subject57	Immune Thrombocytopenic Purpura	16000	9.9	ND
Subject57	Immune Thrombocytopenic Purpura	16000	10.5	ND
Subject57	Immune Thrombocytopenic Purpura	16000	NR	ND
Subject57	Immune Thrombocytopenic Purpura	16000	NR	ND
Subject57	Immune Thrombocytopenic Purpura	17000	9.1	ND
Subject57	Immune Thrombocytopenic Purpura	17000	9.6	ND
Subject57	Immune Thrombocytopenic Purpura	17000	10.4	ND
Subject57	Immune Thrombocytopenic Purpura	17000	10.9	5.2
Subject57	Immune Thrombocytopenic Purpura	17000	11.3	ND
Subject57	Immune Thrombocytopenic Purpura	17000	11.6	ND
Subject57	Immune Thrombocytopenic Purpura	17000	NR	ND
Subject57	Immune Thrombocytopenic Purpura	18000	9.3	ND
Subject57	Immune Thrombocytopenic Purpura	18000	10	ND
Subject57	Immune Thrombocytopenic Purpura	18000	10	ND
Subject57	Immune Thrombocytopenic Purpura	18000	10.1	ND
Subject57	Immune Thrombocytopenic Purpura	18000	10.5	ND
Subject57	Immune Thrombocytopenic Purpura	18000	10.5	ND
Subject57	Immune Thrombocytopenic Purpura	18000	10.6	ND
Subject57	Immune Thrombocytopenic Purpura	18000	10.7	ND
Subject57	Immune Thrombocytopenic Purpura	18000	11	ND
Subject57	Immune Thrombocytopenic Purpura	18000	11.3	ND
Subject57	Immune Thrombocytopenic Purpura	18000	NR	ND
Subject57	Immune Thrombocytopenic Purpura	19000	10	ND
Subject57	Immune Thrombocytopenic Purpura	19000	10.6	ND
Subject57	Immune Thrombocytopenic Purpura	19000	NR	ND
Subject57	Immune Thrombocytopenic Purpura	19000	NR	ND
Subject57	Immune Thrombocytopenic Purpura	20000	9.2	ND
Subject57	Immune Thrombocytopenic Purpura	20000	9.8	ND
Subject57	Immune Thrombocytopenic Purpura	20000	9.8	ND
Subject57	Immune Thrombocytopenic Purpura	20000	9.9	ND
Subject57	Immune Thrombocytopenic Purpura	20000	10.2	ND
Subject57	Immune Thrombocytopenic Purpura	20000	10.4	ND
Subject57	Immune Thrombocytopenic Purpura	20000	11.1	ND
Subject57	Immune Thrombocytopenic Purpura	20000	11.4	ND
Subject57	Immune Thrombocytopenic Purpura	21000	9	ND
Subject57	Immune Thrombocytopenic Purpura	21000	9.2	ND
Subject57	Immune Thrombocytopenic Purpura	21000	9.7	ND
Subject57	Immune Thrombocytopenic Purpura	21000	10.4	ND
Subject57	Immune Thrombocytopenic Purpura	21000	10.4	ND
Subject57	Immune Thrombocytopenic Purpura	21000	10.7	ND
Subject57	Immune Thrombocytopenic Purpura	21000	11.3	ND
Subject57	Immune Thrombocytopenic Purpura	22000	10.6	ND
Subject57	Immune Thrombocytopenic Purpura	22000	10.7	ND
Subject57	Immune Thrombocytopenic Purpura	22000	10.8	ND
Subject57	Immune Thrombocytopenic Purpura	22000	10.8	ND
Subject57	Immune Thrombocytopenic Purpura	22000	11	ND
Subject57	Immune Thrombocytopenic Purpura	22000	11.6	ND
Subject57	Immune Thrombocytopenic Purpura	22000	11.8	ND
Subject57	Immune Thrombocytopenic Purpura	22000	NR	ND
Subject57	Immune Thrombocytopenic Purpura	23000	9.3	ND
Subject57	Immune Thrombocytopenic Purpura	23000	10.3	ND
Subject57	Immune Thrombocytopenic Purpura	23000	10.7	ND
Subject57	Immune Thrombocytopenic Purpura	23000	NR	ND
Subject57	Immune Thrombocytopenic Purpura	24000	10.6	ND
Subject57	Immune Thrombocytopenic Purpura	24000	10.6	ND
Subject57	Immune Thrombocytopenic Purpura	24000	NR	ND
Subject57	Immune Thrombocytopenic Purpura	25000	9.2	ND
Subject57	Immune Thrombocytopenic Purpura	25000	10.4	ND
Subject57	Immune Thrombocytopenic Purpura	25000	11.2	ND
Subject57	Immune Thrombocytopenic Purpura	26000	9.7	ND
Subject57	Immune Thrombocytopenic Purpura	27000	9.2	ND
Subject57	Immune Thrombocytopenic Purpura	27000	10.7	ND
Subject57	Immune Thrombocytopenic Purpura	27000	11.8	ND
Subject57	Immune Thrombocytopenic Purpura	27000	12.1	ND
Subject57	Immune Thrombocytopenic Purpura	28000	9.4	ND
Subject57	Immune Thrombocytopenic Purpura	28000	9.6	ND
Subject57	Immune Thrombocytopenic Purpura	28000	10.2	ND
Subject57	Immune Thrombocytopenic Purpura	30000	9.2	ND
Subject57	Immune Thrombocytopenic Purpura	31000	9.7	ND
Subject57	Immune Thrombocytopenic Purpura	31000	10.2	ND
Subject57	Immune Thrombocytopenic Purpura	31000	11.4	ND
Subject57	Immune Thrombocytopenic Purpura	31000	11.5	ND
Subject57	Immune Thrombocytopenic Purpura	34000	9.7	ND
Subject57	Immune Thrombocytopenic Purpura	35000	10.2	ND
Subject57	Immune Thrombocytopenic Purpura	37000	10.3	ND
Subject57	Immune Thrombocytopenic Purpura	37000	10.9	ND
Subject57	Immune Thrombocytopenic Purpura	38000	9.8	ND
Subject57	Immune Thrombocytopenic Purpura	41000	9.7	ND
Subject57	Immune Thrombocytopenic Purpura	42000	10.1	ND
Subject57	Immune Thrombocytopenic Purpura	43000	10.3	ND
Subject57	Immune Thrombocytopenic Purpura	43000	10.7	ND
Subject57	Immune Thrombocytopenic Purpura	45000	10.3	ND
Subject57	Immune Thrombocytopenic Purpura	45000	10.5	ND
Subject57	Immune Thrombocytopenic Purpura	47000	10.3	ND
Subject57	Immune Thrombocytopenic Purpura	55000	11.4	ND
Subject57	Immune Thrombocytopenic Purpura	59000	9.9	ND
Subject57	Immune Thrombocytopenic Purpura	68000	10.6	ND
Subject57	Immune Thrombocytopenic Purpura	69000	9.5	ND
Subject57	Immune Thrombocytopenic Purpura	73000	10.9	ND
Subject58	Immune Thrombocytopenic Purpura	1000	NR	ND
Subject58	Immune Thrombocytopenic Purpura	3000	NR	ND
Subject58	Immune Thrombocytopenic Purpura	4000	NR	ND
Subject58	Immune Thrombocytopenic Purpura	4000	NR	ND
Subject58	Immune Thrombocytopenic Purpura	5000	NR	ND
Subject58	Immune Thrombocytopenic Purpura	6000	8.9	NR
Subject58	Immune Thrombocytopenic Purpura	7000	NR	ND
Subject58	Immune Thrombocytopenic Purpura	7000	NR	ND
Subject58	Immune Thrombocytopenic Purpura	8000	NR	ND
Subject58	Immune Thrombocytopenic Purpura	8000	NR	ND
Subject58	Immune Thrombocytopenic Purpura	9000	8.8	ND
Subject58	Immune Thrombocytopenic Purpura	10000	8.6	17.9
Subject58	Immune Thrombocytopenic Purpura	10000	10.5	ND
Subject58	Immune Thrombocytopenic Purpura	10000	NR	ND
Subject58	Immune Thrombocytopenic Purpura	10000	NR	ND
Subject58	Immune Thrombocytopenic Purpura	11000	NR	ND
Subject58	Immune Thrombocytopenic Purpura	11000	NR	ND
Subject58	Immune Thrombocytopenic Purpura	11000	NR	ND
Subject58	Immune Thrombocytopenic Purpura	12000	NR	ND
Subject58	Immune Thrombocytopenic Purpura	12000	NR	ND
Subject58	Immune Thrombocytopenic Purpura	12000	NR	ND
Subject58	Immune Thrombocytopenic Purpura	12000	NR	ND
Subject58	Immune Thrombocytopenic Purpura	12000	NR	ND
Subject58	Immune Thrombocytopenic Purpura	12000	NR	ND
Subject58	Immune Thrombocytopenic Purpura	13000	10.8	ND
Subject58	Immune Thrombocytopenic Purpura	13000	NR	ND
Subject58	Immune Thrombocytopenic Purpura	14000	8.9	NR
Subject58	Immune Thrombocytopenic Purpura	14000	NR	ND
Subject58	Immune Thrombocytopenic Purpura	14000	NR	NR
Subject58	Immune Thrombocytopenic Purpura	14000	NR	NR
Subject58	Immune Thrombocytopenic Purpura	14000	NR	ND
Subject58	Immune Thrombocytopenic Purpura	15000	NR	ND
Subject58	Immune Thrombocytopenic Purpura	15000	NR	NR
Subject58	Immune Thrombocytopenic Purpura	15000	NR	ND
Subject58	Immune Thrombocytopenic Purpura	16000	8.3	NR
Subject58	Immune Thrombocytopenic Purpura	17000	NR	ND
Subject58	Immune Thrombocytopenic Purpura	18000	NR	ND
Subject58	Immune Thrombocytopenic Purpura	18000	NR	ND
Subject58	Immune Thrombocytopenic Purpura	18000	NR	3.2
Subject58	Immune Thrombocytopenic Purpura	18000	NR	NR
Subject58	Immune Thrombocytopenic Purpura	19000	NR	NR
Subject58	Immune Thrombocytopenic Purpura	20000	NR	ND
Subject58	Immune Thrombocytopenic Purpura	20000	NR	ND
Subject58	Immune Thrombocytopenic Purpura	20000	NR	12.4
Subject58	Immune Thrombocytopenic Purpura	21000	10.5	ND
Subject58	Immune Thrombocytopenic Purpura	21000	NR	ND
Subject58	Immune Thrombocytopenic Purpura	21000	NR	ND
Subject58	Immune Thrombocytopenic Purpura	21000	NR	NR
Subject58	Immune Thrombocytopenic Purpura	22000	NR	ND
Subject58	Immune Thrombocytopenic Purpura	23000	9.8	2.2
Subject58	Immune Thrombocytopenic Purpura	23000	NR	ND
Subject58	Immune Thrombocytopenic Purpura	23000	NR	ND
Subject58	Immune Thrombocytopenic Purpura	24000	8.6	ND
Subject58	Immune Thrombocytopenic Purpura	24000	10.6	ND
Subject58	Immune Thrombocytopenic Purpura	24000	NR	ND
Subject58	Immune Thrombocytopenic Purpura	24000	NR	ND
Subject58	Immune Thrombocytopenic Purpura	25000	10.4	ND
Subject58	Immune Thrombocytopenic Purpura	25000	NR	ND
Subject58	Immune Thrombocytopenic Purpura	26000	NR	ND
Subject58	Immune Thrombocytopenic Purpura	26000	NR	ND
Subject58	Immune Thrombocytopenic Purpura	26000	NR	ND
Subject58	Immune Thrombocytopenic Purpura	26000	NR	ND
Subject58	Immune Thrombocytopenic Purpura	26000	NR	18
Subject58	Immune Thrombocytopenic Purpura	27000	NR	ND
Subject58	Immune Thrombocytopenic Purpura	28000	NR	ND
Subject58	Immune Thrombocytopenic Purpura	28000	NR	ND
Subject58	Immune Thrombocytopenic Purpura	28000	NR	ND
Subject58	Immune Thrombocytopenic Purpura	29000	8.7	ND
Subject58	Immune Thrombocytopenic Purpura	29000	9.1	ND
Subject58	Immune Thrombocytopenic Purpura	29000	10.2	ND
Subject58	Immune Thrombocytopenic Purpura	29000	NR	ND
Subject58	Immune Thrombocytopenic Purpura	30000	12.2	ND
Subject58	Immune Thrombocytopenic Purpura	31000	10.2	ND
Subject58	Immune Thrombocytopenic Purpura	31000	11.6	9.7
Subject58	Immune Thrombocytopenic Purpura	31000	NR	ND
Subject58	Immune Thrombocytopenic Purpura	32000	12	ND
Subject58	Immune Thrombocytopenic Purpura	32000	NR	ND
Subject58	Immune Thrombocytopenic Purpura	32000	NR	ND
Subject58	Immune Thrombocytopenic Purpura	32000	NR	ND
Subject58	Immune Thrombocytopenic Purpura	33000	10.2	NR
Subject58	Immune Thrombocytopenic Purpura	33000	NR	ND
Subject58	Immune Thrombocytopenic Purpura	34000	NR	ND
Subject58	Immune Thrombocytopenic Purpura	34000	NR	ND
Subject58	Immune Thrombocytopenic Purpura	35000	10.7	NR
Subject58	Immune Thrombocytopenic Purpura	36000	9.7	ND
Subject58	Immune Thrombocytopenic Purpura	36000	10.5	ND
Subject58	Immune Thrombocytopenic Purpura	36000	NR	ND
Subject58	Immune Thrombocytopenic Purpura	36000	NR	ND
Subject58	Immune Thrombocytopenic Purpura	37000	10.4	ND
Subject58	Immune Thrombocytopenic Purpura	37000	NR	ND
Subject58	Immune Thrombocytopenic Purpura	38000	9.1	ND
Subject58	Immune Thrombocytopenic Purpura	38000	9.8	ND
Subject58	Immune Thrombocytopenic Purpura	38000	11.5	NR
Subject58	Immune Thrombocytopenic Purpura	39000	NR	ND
Subject58	Immune Thrombocytopenic Purpura	39000	NR	ND
Subject58	Immune Thrombocytopenic Purpura	40000	NR	ND
Subject58	Immune Thrombocytopenic Purpura	41000	9.6	ND
Subject58	Immune Thrombocytopenic Purpura	42000	9.9	ND
Subject58	Immune Thrombocytopenic Purpura	43000	NR	ND
Subject58	Immune Thrombocytopenic Purpura	45000	NR	ND
Subject58	Immune Thrombocytopenic Purpura	45000	NR	ND
Subject58	Immune Thrombocytopenic Purpura	46000	8.8	ND
Subject58	Immune Thrombocytopenic Purpura	46000	9.8	NR
Subject58	Immune Thrombocytopenic Purpura	47000	NR	NR
Subject58	Immune Thrombocytopenic Purpura	48000	9.2	ND
Subject58	Immune Thrombocytopenic Purpura	48000	NR	ND
Subject58	Immune Thrombocytopenic Purpura	48000	NR	ND
Subject58	Immune Thrombocytopenic Purpura	49000	NR	ND
Subject58	Immune Thrombocytopenic Purpura	50000	9.2	ND
Subject58	Immune Thrombocytopenic Purpura	50000	NR	ND
Subject58	Immune Thrombocytopenic Purpura	51000	8.4	ND
Subject58	Immune Thrombocytopenic Purpura	52000	10.2	ND
Subject58	Immune Thrombocytopenic Purpura	52000	11.1	ND
Subject58	Immune Thrombocytopenic Purpura	52000	NR	ND
Subject58	Immune Thrombocytopenic Purpura	53000	9.3	ND
Subject58	Immune Thrombocytopenic Purpura	54000	NR	ND
Subject58	Immune Thrombocytopenic Purpura	56000	NR	ND
Subject58	Immune Thrombocytopenic Purpura	57000	9.4	ND
Subject58	Immune Thrombocytopenic Purpura	57000	11.3	ND
Subject58	Immune Thrombocytopenic Purpura	58000	10	ND
Subject58	Immune Thrombocytopenic Purpura	58000	NR	4.3
Subject58	Immune Thrombocytopenic Purpura	62000	9.8	ND
Subject58	Immune Thrombocytopenic Purpura	64000	9.7	1.8
Subject58	Immune Thrombocytopenic Purpura	64000	11	ND
Subject58	Immune Thrombocytopenic Purpura	64000	NR	ND
Subject58	Immune Thrombocytopenic Purpura	64000	NR	ND
Subject58	Immune Thrombocytopenic Purpura	66000	9.8	ND
Subject58	Immune Thrombocytopenic Purpura	67000	10.1	ND
Subject58	Immune Thrombocytopenic Purpura	69000	9.6	ND
Subject58	Immune Thrombocytopenic Purpura	71000	9.6	ND
Subject58	Immune Thrombocytopenic Purpura	74000	10.1	ND
Subject58	Immune Thrombocytopenic Purpura	74000	NR	ND
Subject58	Immune Thrombocytopenic Purpura	75000	NR	4.8
Subject58	Immune Thrombocytopenic Purpura	76000	NR	ND
Subject58	Immune Thrombocytopenic Purpura	76000	NR	ND
Subject58	Immune Thrombocytopenic Purpura	77000	9.3	ND
Subject58	Immune Thrombocytopenic Purpura	80000	NR	ND
Subject58	Immune Thrombocytopenic Purpura	81000	8.8	ND
Subject58	Immune Thrombocytopenic Purpura	81000	9.3	ND
Subject58	Immune Thrombocytopenic Purpura	81000	10.9	ND
Subject58	Immune Thrombocytopenic Purpura	82000	10.3	ND
Subject58	Immune Thrombocytopenic Purpura	83000	8.6	ND
Subject58	Immune Thrombocytopenic Purpura	83000	9.3	ND
Subject58	Immune Thrombocytopenic Purpura	83000	11.1	ND
Subject58	Immune Thrombocytopenic Purpura	84000	8.2	ND
Subject58	Immune Thrombocytopenic Purpura	84000	9.8	ND
Subject58	Immune Thrombocytopenic Purpura	86000	NR	ND
Subject58	Immune Thrombocytopenic Purpura	86000	NR	ND
Subject58	Immune Thrombocytopenic Purpura	89000	8.9	ND
Subject58	Immune Thrombocytopenic Purpura	91000	10.8	ND
Subject58	Immune Thrombocytopenic Purpura	92000	NR	ND
Subject58	Immune Thrombocytopenic Purpura	93000	NR	ND
Subject58	Immune Thrombocytopenic Purpura	94000	9.8	ND
Subject58	Immune Thrombocytopenic Purpura	94000	10.2	ND
Subject58	Immune Thrombocytopenic Purpura	96000	NR	ND
Subject58	Immune Thrombocytopenic Purpura	102000	9.6	ND
Subject58	Immune Thrombocytopenic Purpura	104000	8.9	ND
Subject58	Immune Thrombocytopenic Purpura	108000	10.6	ND
Subject58	Immune Thrombocytopenic Purpura	116000	10.3	ND
Subject58	Immune Thrombocytopenic Purpura	118000	NR	ND
Subject58	Immune Thrombocytopenic Purpura	122000	10.7	NR
Subject58	Immune Thrombocytopenic Purpura	126000	9.6	ND
Subject58	Immune Thrombocytopenic Purpura	127000	11.4	ND
Subject58	Immune Thrombocytopenic Purpura	136000	NR	ND
Subject58	Immune Thrombocytopenic Purpura	137000	10.6	ND
Subject58	Immune Thrombocytopenic Purpura	142000	NR	ND
Subject58	Immune Thrombocytopenic Purpura	162000	10.9	ND
Subject58	Immune Thrombocytopenic Purpura	191000	10.2	ND
Subject58	Immune Thrombocytopenic Purpura	193000	11.1	ND
Subject58	Immune Thrombocytopenic Purpura	194000	10.6	ND
Subject58	Immune Thrombocytopenic Purpura	195000	10.6	ND
Subject58	Immune Thrombocytopenic Purpura	200000	11.5	ND
Subject58	Immune Thrombocytopenic Purpura	212000	11.1	ND
Subject58	Immune Thrombocytopenic Purpura	212000	11.2	ND
Subject58	Immune Thrombocytopenic Purpura	230000	11.4	ND
Subject58	Immune Thrombocytopenic Purpura	240000	10.7	ND
Subject59	Immune Thrombocytopenic Purpura	100000	10.6	ND
Subject59	Immune Thrombocytopenic Purpura	113000	11	ND
Subject59	Immune Thrombocytopenic Purpura	116000	11	ND
Subject59	Immune Thrombocytopenic Purpura	125000	10.4	ND
Subject59	Immune Thrombocytopenic Purpura	125000	11	1.9
Subject59	Immune Thrombocytopenic Purpura	135000	10.6	ND
Subject59	Immune Thrombocytopenic Purpura	136000	10.7	ND
Subject6	Immune Thrombocytopenic Purpura	191000	11.4	ND
Subject6	Immune Thrombocytopenic Purpura	198000	11.9	ND
Subject6	Immune Thrombocytopenic Purpura	214000	11.6	ND
Subject6	Immune Thrombocytopenic Purpura	215000	11.5	ND
Subject6	Immune Thrombocytopenic Purpura	219000	11.7	ND
Subject6	Immune Thrombocytopenic Purpura	220000	11.4	ND
Subject6	Immune Thrombocytopenic Purpura	220000	12.1	ND
Subject6	Immune Thrombocytopenic Purpura	221000	11.3	ND
Subject6	Immune Thrombocytopenic Purpura	224000	11.2	ND
Subject6	Immune Thrombocytopenic Purpura	225000	11	ND
Subject6	Immune Thrombocytopenic Purpura	226000	11.3	ND
Subject6	Immune Thrombocytopenic Purpura	229000	11.1	ND
Subject6	Immune Thrombocytopenic Purpura	230000	11.6	ND
Subject6	Immune Thrombocytopenic Purpura	236000	11.2	ND
Subject6	Immune Thrombocytopenic Purpura	241000	11.2	ND
Subject6	Immune Thrombocytopenic Purpura	243000	11.2	ND
Subject6	Immune Thrombocytopenic Purpura	246000	10.9	ND
Subject6	Immune Thrombocytopenic Purpura	247000	11.3	ND
Subject6	Immune Thrombocytopenic Purpura	250000	11	ND
Subject6	Immune Thrombocytopenic Purpura	250000	11.4	ND
Subject6	Immune Thrombocytopenic Purpura	269000	11.3	ND
Subject60	Immune Thrombocytopenic Purpura	35000	NR	3
Subject61	Immune Thrombocytopenic Purpura	12000	NR	8
Subject61	Immune Thrombocytopenic Purpura	17000	NR	7.9
Subject61	Immune Thrombocytopenic Purpura	19000	NR	6.6
Subject61	Immune Thrombocytopenic Purpura	20000	NR	4.8
Subject61	Immune Thrombocytopenic Purpura	20000	NR	5.2
Subject61	Immune Thrombocytopenic Purpura	21000	11.5	6.6
Subject61	Immune Thrombocytopenic Purpura	21000	NR	8.9
Subject61	Immune Thrombocytopenic Purpura	26000	11.1	9.7
Subject61	Immune Thrombocytopenic Purpura	26000	11.8	4.2
Subject62	Wiskott-Aldrich Syndrome	33000	9.4	ND
Subject62	Wiskott-Aldrich Syndrome	47000	8.4	1
Subject63	Wiskott-Aldrich Syndrome	21000	7.8	1.9
Subject63	Wiskott-Aldrich Syndrome	21000	8.3	ND
Subject63	Wiskott-Aldrich Syndrome	23000	8	4.8
Subject63	Wiskott-Aldrich Syndrome	23000	9.2	ND
Subject63	Wiskott-Aldrich Syndrome	30000	7.8	ND
Subject63	Wiskott-Aldrich Syndrome	32000	7.8	2.2
Subject64	Wiskott-Aldrich Syndrome	31000	8.2	ND
Subject64	Wiskott-Aldrich Syndrome	35000	8.4	3.8
Subject65	Immune Thrombocytopenic Purpura	14000	NR	ND
Subject65	Immune Thrombocytopenic Purpura	19000	11.7	ND
Subject65	Immune Thrombocytopenic Purpura	20000	11.7	ND
Subject65	Immune Thrombocytopenic Purpura	22000	12.7	ND
Subject65	Immune Thrombocytopenic Purpura	27000	11.8	ND
Subject65	Immune Thrombocytopenic Purpura	43000	12.3	ND
Subject65	Immune Thrombocytopenic Purpura	47000	12.1	ND
Subject65	Immune Thrombocytopenic Purpura	47000	12.2	ND
Subject65	Immune Thrombocytopenic Purpura	53000	NR	8.2
Subject65	Immune Thrombocytopenic Purpura	55000	12.9	10.4
Subject65	Immune Thrombocytopenic Purpura	58000	11	6
Subject65	Immune Thrombocytopenic Purpura	60000	11.4	ND
Subject65	Immune Thrombocytopenic Purpura	64000	11.2	ND
Subject65	Immune Thrombocytopenic Purpura	66000	10.4	ND
Subject65	Immune Thrombocytopenic Purpura	66000	11	6.9
Subject65	Immune Thrombocytopenic Purpura	66000	11.4	9.1
Subject65	Immune Thrombocytopenic Purpura	67000	11.2	ND
Subject65	Immune Thrombocytopenic Purpura	85000	9.9	ND
Subject65	Immune Thrombocytopenic Purpura	101000	10.8	3.1
Subject66	Immune Thrombocytopenic Purpura	8000	NR	10.7
Subject66	Immune Thrombocytopenic Purpura	45000	10.1	ND
Subject67	Immune Thrombocytopenic Purpura	78000	NR	8.8
Subject67	Immune Thrombocytopenic Purpura	87000	NR	ND
Subject67	Immune Thrombocytopenic Purpura	92000	NR	ND
Subject67	Immune Thrombocytopenic Purpura	107000	11.7	ND
Subject67	Immune Thrombocytopenic Purpura	178000	10	ND
Subject67	Immune Thrombocytopenic Purpura	184000	9.8	ND
Subject67	Immune Thrombocytopenic Purpura	211000	10.5	ND
Subject67	Immune Thrombocytopenic Purpura	215000	10	ND
Subject67	Immune Thrombocytopenic Purpura	216000	9.9	3.3
Subject67	Immune Thrombocytopenic Purpura	229000	9.8	ND
Subject67	Immune Thrombocytopenic Purpura	234000	10	ND
Subject67	Immune Thrombocytopenic Purpura	239000	10.2	ND
Subject67	Immune Thrombocytopenic Purpura	244000	9.6	ND
Subject67	Immune Thrombocytopenic Purpura	246000	9.7	ND
Subject67	Immune Thrombocytopenic Purpura	247000	9.8	ND
Subject67	Immune Thrombocytopenic Purpura	256000	9.4	ND
Subject67	Immune Thrombocytopenic Purpura	260000	9.1	ND
Subject67	Immune Thrombocytopenic Purpura	275000	9.3	ND
Subject67	Immune Thrombocytopenic Purpura	299000	9.5	ND
Subject67	Immune Thrombocytopenic Purpura	310000	9.6	ND
Subject67	Immune Thrombocytopenic Purpura	317000	9.9	ND
Subject68	Immune Thrombocytopenic Purpura	204000	10.4	5.3
Subject69	Immune Thrombocytopenic Purpura	3000	NR	NR
Subject69	Immune Thrombocytopenic Purpura	6000	NR	NR
Subject69	Immune Thrombocytopenic Purpura	6000	NR	ND
Subject69	Immune Thrombocytopenic Purpura	6000	NR	ND
Subject69	Immune Thrombocytopenic Purpura	8000	NR	ND
Subject69	Immune Thrombocytopenic Purpura	8000	NR	NR
Subject69	Immune Thrombocytopenic Purpura	9000	NR	ND
Subject69	Immune Thrombocytopenic Purpura	10000	NR	ND
Subject69	Immune Thrombocytopenic Purpura	11000	NR	11.9
Subject69	Immune Thrombocytopenic Purpura	11000	NR	15.5
Subject69	Immune Thrombocytopenic Purpura	12000	NR	ND
Subject69	Immune Thrombocytopenic Purpura	12000	NR	ND
Subject69	Immune Thrombocytopenic Purpura	12000	NR	11.9
Subject69	Immune Thrombocytopenic Purpura	13000	NR	ND
Subject69	Immune Thrombocytopenic Purpura	14000	NR	ND
Subject69	Immune Thrombocytopenic Purpura	14000	NR	9.5
Subject69	Immune Thrombocytopenic Purpura	14000	NR	13.2
Subject69	Immune Thrombocytopenic Purpura	15000	NR	ND
Subject69	Immune Thrombocytopenic Purpura	15000	NR	ND
Subject69	Immune Thrombocytopenic Purpura	16000	10.2	ND
Subject69	Immune Thrombocytopenic Purpura	16000	NR	4.9
Subject69	Immune Thrombocytopenic Purpura	17000	NR	ND
Subject69	Immune Thrombocytopenic Purpura	17000	NR	14.5
Subject69	Immune Thrombocytopenic Purpura	18000	NR	8.2
Subject69	Immune Thrombocytopenic Purpura	19000	NR	ND
Subject69	Immune Thrombocytopenic Purpura	19000	NR	ND
Subject69	Immune Thrombocytopenic Purpura	21000	9.5	ND
Subject69	Immune Thrombocytopenic Purpura	21000	NR	ND
Subject69	Immune Thrombocytopenic Purpura	21000	NR	ND
Subject69	Immune Thrombocytopenic Purpura	22000	10.2	ND
Subject69	Immune Thrombocytopenic Purpura	22000	NR	4.9
Subject69	Immune Thrombocytopenic Purpura	22000	NR	13.1
Subject69	Immune Thrombocytopenic Purpura	22000	NR	8.9
Subject69	Immune Thrombocytopenic Purpura	23000	NR	ND
Subject69	Immune Thrombocytopenic Purpura	24000	NR	ND
Subject69	Immune Thrombocytopenic Purpura	24000	NR	14.2
Subject69	Immune Thrombocytopenic Purpura	25000	10.8	ND
Subject69	Immune Thrombocytopenic Purpura	26000	NR	6.6
Subject69	Immune Thrombocytopenic Purpura	27000	NR	ND
Subject69	Immune Thrombocytopenic Purpura	29000	10	3.5
Subject69	Immune Thrombocytopenic Purpura	30000	10.2	ND
Subject69	Immune Thrombocytopenic Purpura	30000	10.4	ND
Subject69	Immune Thrombocytopenic Purpura	30000	NR	ND
Subject69	Immune Thrombocytopenic Purpura	31000	11.7	ND
Subject69	Immune Thrombocytopenic Purpura	32000	10.2	2.6
Subject69	Immune Thrombocytopenic Purpura	32000	11	7.8
Subject69	Immune Thrombocytopenic Purpura	33000	11.1	ND
Subject69	Immune Thrombocytopenic Purpura	34000	9.7	ND
Subject69	Immune Thrombocytopenic Purpura	34000	10.8	4.2
Subject69	Immune Thrombocytopenic Purpura	35000	10	ND
Subject69	Immune Thrombocytopenic Purpura	35000	10.2	ND
Subject69	Immune Thrombocytopenic Purpura	35000	10.8	ND
Subject69	Immune Thrombocytopenic Purpura	36000	10.2	ND
Subject69	Immune Thrombocytopenic Purpura	36000	NR	16.8
Subject69	Immune Thrombocytopenic Purpura	37000	10.9	ND
Subject69	Immune Thrombocytopenic Purpura	37000	11.1	ND
Subject69	Immune Thrombocytopenic Purpura	38000	NR	13.3
Subject69	Immune Thrombocytopenic Purpura	38000	NR	13
Subject69	Immune Thrombocytopenic Purpura	39000	10.9	3.9
Subject69	Immune Thrombocytopenic Purpura	39000	11.3	ND
Subject69	Immune Thrombocytopenic Purpura	39000	NR	ND
Subject69	Immune Thrombocytopenic Purpura	42000	10.8	ND
Subject69	Immune Thrombocytopenic Purpura	43000	NR	ND
Subject69	Immune Thrombocytopenic Purpura	44000	NR	6.7
Subject69	Immune Thrombocytopenic Purpura	45000	NR	14.4
Subject69	Immune Thrombocytopenic Purpura	46000	10.5	4.9
Subject69	Immune Thrombocytopenic Purpura	47000	9.8	ND
Subject69	Immune Thrombocytopenic Purpura	47000	NR	12.4
Subject69	Immune Thrombocytopenic Purpura	48000	11.4	ND
Subject69	Immune Thrombocytopenic Purpura	49000	NR	8.9
Subject69	Immune Thrombocytopenic Purpura	51000	9.4	ND
Subject69	Immune Thrombocytopenic Purpura	51000	10	ND
Subject69	Immune Thrombocytopenic Purpura	55000	12.9	10.4
Subject69	Immune Thrombocytopenic Purpura	56000	NR	ND
Subject69	Immune Thrombocytopenic Purpura	61000	NR	5.3
Subject69	Immune Thrombocytopenic Purpura	61000	NR	8.9
Subject69	Immune Thrombocytopenic Purpura	62000	10.4	ND
Subject69	Immune Thrombocytopenic Purpura	62000	10.7	6.7
Subject69	Immune Thrombocytopenic Purpura	63000	10.6	ND
Subject69	Immune Thrombocytopenic Purpura	64000	12.3	7
Subject69	Immune Thrombocytopenic Purpura	65000	9.7	ND
Subject69	Immune Thrombocytopenic Purpura	65000	12.1	9.5
Subject69	Immune Thrombocytopenic Purpura	68000	NR	4.3
Subject69	Immune Thrombocytopenic Purpura	69000	10.5	3.7
Subject69	Immune Thrombocytopenic Purpura	70000	12.9	8.8
Subject69	Immune Thrombocytopenic Purpura	70000	NR	7.8
Subject69	Immune Thrombocytopenic Purpura	76000	10	ND
Subject69	Immune Thrombocytopenic Purpura	88000	12.9	10.1
Subject69	Immune Thrombocytopenic Purpura	95000	12	8.8
Subject69	Immune Thrombocytopenic Purpura	100000	12.2	8.9
Subject69	Immune Thrombocytopenic Purpura	104000	12.4	5.7
Subject69	Immune Thrombocytopenic Purpura	107000	11	3.5
Subject69	Immune Thrombocytopenic Purpura	110000	11.7	5.9
Subject69	Immune Thrombocytopenic Purpura	117000	12.6	ND
Subject69	Immune Thrombocytopenic Purpura	119000	12.3	5.5
Subject69	Immune Thrombocytopenic Purpura	120000	12.3	7.1
Subject69	Immune Thrombocytopenic Purpura	125000	11.8	5.4
Subject69	Immune Thrombocytopenic Purpura	129000	12.1	ND
Subject69	Immune Thrombocytopenic Purpura	130000	11.5	5.1
Subject69	Immune Thrombocytopenic Purpura	134000	12.2	5
Subject69	Immune Thrombocytopenic Purpura	152000	11	ND
Subject69	Immune Thrombocytopenic Purpura	156000	11.9	5.6
Subject69	Immune Thrombocytopenic Purpura	175000	11.6	3.4
Subject69	Immune Thrombocytopenic Purpura	190000	11.1	ND
Subject69	Immune Thrombocytopenic Purpura	190000	11.2	4.9
Subject69	Immune Thrombocytopenic Purpura	206000	11.5	4.3
Subject69	Immune Thrombocytopenic Purpura	209000	11.2	ND
Subject69	Immune Thrombocytopenic Purpura	215000	10.8	ND
Subject7	Wiskott-Aldrich Syndrome	204000	9.6	1.4
Subject7	Wiskott-Aldrich Syndrome	380000	9.2	ND
Subject70	Wiskott-Aldrich Syndrome	34000	8.2	1.7
Subject71	Wiskott-Aldrich Syndrome	94000	8.8	1.4
Subject71	Wiskott-Aldrich Syndrome	107000	8.9	1.3
Subject71	Wiskott-Aldrich Syndrome	116000	8.8	1.3
Subject71	Wiskott-Aldrich Syndrome	145000	8.8	1.3
Subject8	Immune Thrombocytopenic Purpura	3000	NR	28.9
Subject8	Immune Thrombocytopenic Purpura	4000	NR	32.2
Subject8	Immune Thrombocytopenic Purpura	5000	NR	ND
Subject8	Immune Thrombocytopenic Purpura	5000	NR	37.5
Subject8	Immune Thrombocytopenic Purpura	6000	NR	34.9
Subject8	Immune Thrombocytopenic Purpura	7000	NR	21.9
Subject8	Immune Thrombocytopenic Purpura	9000	8.4	13.1
Subject8	Immune Thrombocytopenic Purpura	9000	NR	ND
Subject8	Immune Thrombocytopenic Purpura	10000	8	26.3
Subject8	Immune Thrombocytopenic Purpura	10000	NR	25.7
Subject8	Immune Thrombocytopenic Purpura	11000	10.1	26.2
Subject8	Immune Thrombocytopenic Purpura	11000	NR	15.4
Subject8	Immune Thrombocytopenic Purpura	12000	7.7	ND
Subject8	Immune Thrombocytopenic Purpura	14000	10	23.9
Subject8	Immune Thrombocytopenic Purpura	15000	9.2	ND
Subject8	Immune Thrombocytopenic Purpura	16000	NR	ND
