# Supplementary material for: Assessment of Immature Platelet Fraction in the Diagnosis of Wiskott–Aldrich Syndrome
Source: Front Pediatr. 2015 Jun 1;3:49. doi: 10.3389/fped.2015.00049 (PMC4450723; doi:10.3389/fped.2015.00049)
Supplement: Table S2 — Blood draws with complete data for the derivation cohort. [file Table_2.XLSX]

## Sheet: Table S2
Table S2
Subject	Diagnosis	Plts/mcL	MPV, fL	IPF, %
1	Immune Thrombocytopenic Purpura	74000	14.5	28.5
2	Immune Thrombocytopenic Purpura	91000	10.6	3.8
3	Immune Thrombocytopenic Purpura	75000	14.7	14
3	Immune Thrombocytopenic Purpura	97000	14.3	15.8
4	Wiskott-Aldrich Syndrome	30000	8.8	3.9
5	Immune Thrombocytopenic Purpura	419000	9.6	1.5
7	Wiskott-Aldrich Syndrome	204000	9.6	1.4
8	Immune Thrombocytopenic Purpura	9000	8.4	13.1
8	Immune Thrombocytopenic Purpura	14000	10	23.9
8	Immune Thrombocytopenic Purpura	11000	10.1	26.2
8	Immune Thrombocytopenic Purpura	10000	8	26.3
10	Immune Thrombocytopenic Purpura	198000	13.1	10.1
11	Immune Thrombocytopenic Purpura	138000	9.8	3
11	Immune Thrombocytopenic Purpura	111000	10.8	3.5
11	Immune Thrombocytopenic Purpura	120000	10.4	3.8
11	Immune Thrombocytopenic Purpura	175000	10.2	4.6
14	Wiskott-Aldrich Syndrome	51000	8.3	1.5
16	Immune Thrombocytopenic Purpura	39000	13.4	12.9
17	Immune Thrombocytopenic Purpura	103000	10.8	1.8
17	Immune Thrombocytopenic Purpura	110000	10.1	2.9
17	Immune Thrombocytopenic Purpura	130000	10.3	2.9
17	Immune Thrombocytopenic Purpura	96000	11.2	4.9
17	Immune Thrombocytopenic Purpura	122000	10.7	5.2
18	Wiskott-Aldrich Syndrome	240000	8.7	0.6
20	Immune Thrombocytopenic Purpura	340000	12	3.8
20	Immune Thrombocytopenic Purpura	359000	11.4	4
20	Immune Thrombocytopenic Purpura	331000	11.8	4.3
20	Immune Thrombocytopenic Purpura	278000	11.7	4.5
20	Immune Thrombocytopenic Purpura	272000	11.8	4.9
20	Immune Thrombocytopenic Purpura	273000	12.2	5.6
20	Immune Thrombocytopenic Purpura	223000	11.6	5.7
20	Immune Thrombocytopenic Purpura	236000	11.8	5.9
20	Immune Thrombocytopenic Purpura	303000	11.4	6
20	Immune Thrombocytopenic Purpura	184000	12.1	8.3
21	Immune Thrombocytopenic Purpura	191000	9.6	2.3
22	Immune Thrombocytopenic Purpura	160000	11.2	3.7
22	Immune Thrombocytopenic Purpura	135000	11.5	4.8
22	Immune Thrombocytopenic Purpura	120000	10.8	5.1
22	Immune Thrombocytopenic Purpura	135000	11.5	5.1
22	Immune Thrombocytopenic Purpura	125000	10.6	6.1
23	Wiskott-Aldrich Syndrome	129000	9.2	0.7
23	Wiskott-Aldrich Syndrome	127000	9.5	1.1
23	Wiskott-Aldrich Syndrome	78000	10.1	2.6
24	Immune Thrombocytopenic Purpura	162000	10.9	5
24	Immune Thrombocytopenic Purpura	185000	11	5.3
25	Wiskott-Aldrich Syndrome	171000	8.7	1.8
26	Wiskott-Aldrich Syndrome	120000	9.2	0.8
28	Wiskott-Aldrich Syndrome	103000	9.4	1.9
29	Immune Thrombocytopenic Purpura	386000	10	1.6
31	Immune Thrombocytopenic Purpura	109000	10.6	6.2
32	Immune Thrombocytopenic Purpura	88000	10	2.6
32	Immune Thrombocytopenic Purpura	29000	11.6	7.1
33	Immune Thrombocytopenic Purpura	325000	10.2	2.6
33	Immune Thrombocytopenic Purpura	330000	11	3.3
33	Immune Thrombocytopenic Purpura	92000	11.8	17.6
34	Wiskott-Aldrich Syndrome	60000	7.5	0.7
35	Immune Thrombocytopenic Purpura	72000	10.2	5.9
37	Immune Thrombocytopenic Purpura	23000	12.8	7.1
38	Wiskott-Aldrich Syndrome	191000	10.1	2.9
38	Wiskott-Aldrich Syndrome	174000	10.1	3.8
39	Immune Thrombocytopenic Purpura	397000	9.8	2.9
39	Immune Thrombocytopenic Purpura	307000	9.9	3.7
39	Immune Thrombocytopenic Purpura	281000	10	4
39	Immune Thrombocytopenic Purpura	305000	9.8	4.3
39	Immune Thrombocytopenic Purpura	223000	10.5	4.3
39	Immune Thrombocytopenic Purpura	329000	9.5	4.4
39	Immune Thrombocytopenic Purpura	337000	10.4	4.5
39	Immune Thrombocytopenic Purpura	160000	10.7	4.6
39	Immune Thrombocytopenic Purpura	138000	9.9	4.8
39	Immune Thrombocytopenic Purpura	238000	10.1	4.9
39	Immune Thrombocytopenic Purpura	179000	10.5	4.9
39	Immune Thrombocytopenic Purpura	149000	10.9	4.9
39	Immune Thrombocytopenic Purpura	195000	10.3	5
39	Immune Thrombocytopenic Purpura	179000	10.5	5
39	Immune Thrombocytopenic Purpura	145000	10.5	5.1
39	Immune Thrombocytopenic Purpura	88000	11.3	5.1
39	Immune Thrombocytopenic Purpura	177000	10.3	5.2
39	Immune Thrombocytopenic Purpura	230000	10.3	5.2
39	Immune Thrombocytopenic Purpura	177000	10.2	5.3
39	Immune Thrombocytopenic Purpura	239000	9.9	5.4
39	Immune Thrombocytopenic Purpura	199000	10	5.7
39	Immune Thrombocytopenic Purpura	138000	10.4	5.7
39	Immune Thrombocytopenic Purpura	163000	10.3	5.8
39	Immune Thrombocytopenic Purpura	14000	10.9	5.8
39	Immune Thrombocytopenic Purpura	157000	10.1	5.9
39	Immune Thrombocytopenic Purpura	182000	10.5	5.9
39	Immune Thrombocytopenic Purpura	205000	9.8	6
39	Immune Thrombocytopenic Purpura	192000	9.9	6
39	Immune Thrombocytopenic Purpura	260000	9.7	6.1
39	Immune Thrombocytopenic Purpura	47000	10	6.1
39	Immune Thrombocytopenic Purpura	208000	11	6.2
39	Immune Thrombocytopenic Purpura	154000	10.7	7.7
39	Immune Thrombocytopenic Purpura	192000	10.9	7.7
39	Immune Thrombocytopenic Purpura	262000	10.7	7.9
39	Immune Thrombocytopenic Purpura	180000	10.1	9.1
40	Immune Thrombocytopenic Purpura	172000	10.3	1.6
40	Immune Thrombocytopenic Purpura	191000	10.8	2
40	Immune Thrombocytopenic Purpura	203000	10.4	2.1
40	Immune Thrombocytopenic Purpura	183000	10.4	2.5
40	Immune Thrombocytopenic Purpura	175000	10.6	2.5
40	Immune Thrombocytopenic Purpura	158000	10.3	2.7
40	Immune Thrombocytopenic Purpura	160000	10.8	2.7
40	Immune Thrombocytopenic Purpura	228000	10.5	2.8
40	Immune Thrombocytopenic Purpura	181000	10.7	4.4
41	Wiskott-Aldrich Syndrome	11000	9.2	2
41	Wiskott-Aldrich Syndrome	20000	9.4	10.3
43	Immune Thrombocytopenic Purpura	170000	9.6	3
44	Immune Thrombocytopenic Purpura	454000	9.7	2.1
44	Immune Thrombocytopenic Purpura	258000	9.7	3.7
45	Immune Thrombocytopenic Purpura	183000	10.7	2.3
45	Immune Thrombocytopenic Purpura	223000	10	2.8
45	Immune Thrombocytopenic Purpura	191000	10.5	3.2
47	Immune Thrombocytopenic Purpura	274000	11.3	4.5
48	Immune Thrombocytopenic Purpura	130000	11.9	5.8
49	Immune Thrombocytopenic Purpura	360000	10.7	2.2
49	Immune Thrombocytopenic Purpura	395000	11.2	2.3
49	Immune Thrombocytopenic Purpura	388000	10.6	2.5
49	Immune Thrombocytopenic Purpura	376000	10.8	2.5
49	Immune Thrombocytopenic Purpura	410000	11.1	2.8
49	Immune Thrombocytopenic Purpura	412000	11.4	2.9
49	Immune Thrombocytopenic Purpura	375000	10.6	3.7
51	Immune Thrombocytopenic Purpura	220000	10.8	3.4
51	Immune Thrombocytopenic Purpura	370000	11.2	4.7
51	Immune Thrombocytopenic Purpura	91000	11.8	8.6
52	Immune Thrombocytopenic Purpura	37000	12.7	8.9
54	Immune Thrombocytopenic Purpura	130000	10.5	2.7
54	Immune Thrombocytopenic Purpura	160000	10.3	4.1
54	Immune Thrombocytopenic Purpura	72000	12.2	5.2
54	Immune Thrombocytopenic Purpura	60000	12	5.5
54	Immune Thrombocytopenic Purpura	36000	10.3	5.9
54	Immune Thrombocytopenic Purpura	105000	11.8	5.9
54	Immune Thrombocytopenic Purpura	31000	11.1	7.4
55	Wiskott-Aldrich Syndrome	38000	8.8	1.5
56	Wiskott-Aldrich Syndrome	57000	9	4.6
57	Immune Thrombocytopenic Purpura	17000	10.9	5.2
58	Immune Thrombocytopenic Purpura	64000	9.7	1.8
58	Immune Thrombocytopenic Purpura	23000	9.8	2.2
58	Immune Thrombocytopenic Purpura	31000	11.6	9.7
58	Immune Thrombocytopenic Purpura	10000	8.6	17.9
59	Immune Thrombocytopenic Purpura	125000	11	1.9
61	Immune Thrombocytopenic Purpura	26000	11.8	4.2
61	Immune Thrombocytopenic Purpura	21000	11.5	6.6
61	Immune Thrombocytopenic Purpura	26000	11.1	9.7
62	Wiskott-Aldrich Syndrome	47000	8.4	1
63	Wiskott-Aldrich Syndrome	21000	7.8	1.9
63	Wiskott-Aldrich Syndrome	32000	7.8	2.2
63	Wiskott-Aldrich Syndrome	23000	8	4.8
64	Wiskott-Aldrich Syndrome	35000	8.4	3.8
65	Immune Thrombocytopenic Purpura	101000	10.8	3.1
65	Immune Thrombocytopenic Purpura	58000	11	6
65	Immune Thrombocytopenic Purpura	66000	11	6.9
65	Immune Thrombocytopenic Purpura	66000	11.4	9.1
65	Immune Thrombocytopenic Purpura	55000	12.9	10.4
67	Immune Thrombocytopenic Purpura	216000	9.9	3.3
68	Immune Thrombocytopenic Purpura	204000	10.4	5.3
69	Immune Thrombocytopenic Purpura	32000	10.2	2.6
69	Immune Thrombocytopenic Purpura	175000	11.6	3.4
69	Immune Thrombocytopenic Purpura	29000	10	3.5
69	Immune Thrombocytopenic Purpura	107000	11	3.5
69	Immune Thrombocytopenic Purpura	69000	10.5	3.7
69	Immune Thrombocytopenic Purpura	39000	10.9	3.9
69	Immune Thrombocytopenic Purpura	34000	10.8	4.2
69	Immune Thrombocytopenic Purpura	206000	11.5	4.3
69	Immune Thrombocytopenic Purpura	46000	10.5	4.9
69	Immune Thrombocytopenic Purpura	190000	11.2	4.9
69	Immune Thrombocytopenic Purpura	134000	12.2	5
69	Immune Thrombocytopenic Purpura	130000	11.5	5.1
69	Immune Thrombocytopenic Purpura	125000	11.8	5.4
69	Immune Thrombocytopenic Purpura	119000	12.3	5.5
69	Immune Thrombocytopenic Purpura	156000	11.9	5.6
69	Immune Thrombocytopenic Purpura	104000	12.4	5.7
69	Immune Thrombocytopenic Purpura	110000	11.7	5.9
69	Immune Thrombocytopenic Purpura	62000	10.7	6.7
69	Immune Thrombocytopenic Purpura	64000	12.3	7
69	Immune Thrombocytopenic Purpura	120000	12.3	7.1
69	Immune Thrombocytopenic Purpura	32000	11	7.8
69	Immune Thrombocytopenic Purpura	95000	12	8.8
69	Immune Thrombocytopenic Purpura	70000	12.9	8.8
69	Immune Thrombocytopenic Purpura	100000	12.2	8.9
69	Immune Thrombocytopenic Purpura	65000	12.1	9.5
69	Immune Thrombocytopenic Purpura	88000	12.9	10.1
69	Immune Thrombocytopenic Purpura	55000	12.9	10.4
70	Wiskott-Aldrich Syndrome	34000	8.2	1.7
71	Wiskott-Aldrich Syndrome	116000	8.8	1.3
71	Wiskott-Aldrich Syndrome	145000	8.8	1.3
71	Wiskott-Aldrich Syndrome	107000	8.9	1.3
71	Wiskott-Aldrich Syndrome	94000	8.8	1.4
