# Supplementary material for: Assessment of Immature Platelet Fraction in the Diagnosis of Wiskott–Aldrich Syndrome
Source: Front Pediatr. 2015 Jun 1;3:49. doi: 10.3389/fped.2015.00049 (PMC4450723; doi:10.3389/fped.2015.00049)
Supplement: Table S3 — Complete data for the validation cohort. NR, not reported; ND, not done. [file Table_3.XLS]

## Sheet: Table S3
Table S3	Full data set for the validation cohort.
SUBJECT	Dx	Platelets/mcL	MPV, fL	IPF, %
Subject1	Immune thrombocytopenic purpura	56000	NR	23.8
Subject1	Immune thrombocytopenic purpura	55000	NR	ND
Subject11	Wiskott-Aldrich Syndrome	192000	10.1	2.6
Subject12	Wiskott-Aldrich Syndrome	89000	8.9	1.4
Subject13	Wiskott-Aldrich Syndrome	130000	9.6	2.1
Subject13	Wiskott-Aldrich Syndrome	133000	9.6	1.3
Subject13	Wiskott-Aldrich Syndrome	104000	9.2	1.4
Subject14	Wiskott-Aldrich Syndrome	134000	8.6	1.1
Subject14	Wiskott-Aldrich Syndrome	153000	8.5	ND
Subject15	Wiskott-Aldrich Syndrome	145000	9.1	1.1
Subject16	Wiskott-Aldrich Syndrome	94000	9.7	2.6
Subject17	Immune thrombocytopenic purpura	423000	9.9	1.7
Subject18	Wiskott-Aldrich Syndrome	224000	10.2	2.5
Subject19	Wiskott-Aldrich Syndrome	20000	7.8	2.3
Subject2	Wiskott-Aldrich Syndrome	266000	9.5	1.8
Subject20	Wiskott-Aldrich Syndrome	172000	10.8	ND
Subject20	Wiskott-Aldrich Syndrome	162000	10.3	ND
Subject20	Wiskott-Aldrich Syndrome	171000	10.4	ND
Subject20	Wiskott-Aldrich Syndrome	186000	10.6	ND
Subject20	Wiskott-Aldrich Syndrome	214000	10.1	2.5
Subject20	Wiskott-Aldrich Syndrome	234000	10.3	ND
Subject21	Immune thrombocytopenic purpura	175000	10.2	ND
Subject21	Immune thrombocytopenic purpura	149000	10.2	ND
Subject21	Immune thrombocytopenic purpura	187000	10.7	4.3
Subject21	Immune thrombocytopenic purpura	193000	10.6	ND
Subject21	Immune thrombocytopenic purpura	185000	10.6	ND
Subject21	Immune thrombocytopenic purpura	180000	10.3	ND
Subject21	Immune thrombocytopenic purpura	169000	10.2	ND
Subject21	Immune thrombocytopenic purpura	117000	10.6	ND
Subject21	Immune thrombocytopenic purpura	183000	10	ND
Subject21	Immune thrombocytopenic purpura	185000	10.3	ND
Subject21	Immune thrombocytopenic purpura	180000	10.2	ND
Subject21	Immune thrombocytopenic purpura	116000	10.6	7.5
Subject21	Immune thrombocytopenic purpura	107000	11.3	ND
Subject21	Immune thrombocytopenic purpura	104000	10.9	ND
Subject21	Immune thrombocytopenic purpura	128000	10.8	ND
Subject21	Immune thrombocytopenic purpura	145000	10.7	ND
Subject21	Immune thrombocytopenic purpura	135000	10.9	ND
Subject21	Immune thrombocytopenic purpura	107000	9.9	ND
Subject21	Immune thrombocytopenic purpura	126000	11.3	ND
Subject21	Immune thrombocytopenic purpura	107000	NR	ND
Subject21	Immune thrombocytopenic purpura	140000	10.8	ND
Subject21	Immune thrombocytopenic purpura	144000	10.5	ND
Subject21	Immune thrombocytopenic purpura	144000	ND	5.3
Subject21	Immune thrombocytopenic purpura	150000	10.3	ND
Subject21	Immune thrombocytopenic purpura	131000	10.9	ND
Subject21	Immune thrombocytopenic purpura	137000	10.8	ND
Subject21	Immune thrombocytopenic purpura	120000	10.7	ND
Subject23	Wiskott-Aldrich Syndrome	22000	8	2
Subject23	Wiskott-Aldrich Syndrome	21000	8.1	1.7
Subject23	Wiskott-Aldrich Syndrome	19000	8.4	ND
Subject23	Wiskott-Aldrich Syndrome	21000	8.3	ND
Subject23	Wiskott-Aldrich Syndrome	49000	9.5	ND
Subject23	Wiskott-Aldrich Syndrome	118000	9.3	ND
Subject23	Wiskott-Aldrich Syndrome	106000	9.7	ND
Subject23	Wiskott-Aldrich Syndrome	71000	9.8	ND
Subject23	Wiskott-Aldrich Syndrome	59000	9.2	ND
Subject23	Wiskott-Aldrich Syndrome	41000	9.2	2.1
Subject23	Wiskott-Aldrich Syndrome	35000	8.9	3.1
Subject25	Immune thrombocytopenic purpura	152000	10.1	2.6
Subject26	Wiskott-Aldrich Syndrome	33000	8.8	4.4
Subject27	Wiskott-Aldrich Syndrome	166000	8.5	1
Subject27	Wiskott-Aldrich Syndrome	145000	8.9	0.9
Subject27	Wiskott-Aldrich Syndrome	93000	8.5	ND
Subject28	Wiskott-Aldrich Syndrome	25000	9	5.3
Subject28	Wiskott-Aldrich Syndrome	16000	9.1	4.3
Subject28	Wiskott-Aldrich Syndrome	23000	10.6	6.5
Subject3	Wiskott-Aldrich Syndrome	175000	9.3	2.4
Subject30	Wiskott-Aldrich Syndrome	40000	8.1	3
Subject31	Wiskott-Aldrich Syndrome	37000	9	1.3
Subject31	Wiskott-Aldrich Syndrome	44000	8.5	1.3
Subject32	Wiskott-Aldrich Syndrome	39000	8.9	1.1
Subject32	Wiskott-Aldrich Syndrome	42000	8.3	0.9
Subject33	Immune thrombocytopenic purpura	70000	11.1	7.9
Subject33	Immune thrombocytopenic purpura	86000	12.5	8.7
Subject33	Immune thrombocytopenic purpura	58000	11.9	ND
Subject33	Immune thrombocytopenic purpura	50000	11.5	ND
Subject33	Immune thrombocytopenic purpura	92000	12.7	8.9
Subject33	Immune thrombocytopenic purpura	87000	12.4	10.1
Subject34	Immune thrombocytopenic purpura	81000	10	4.1
Subject34	Immune thrombocytopenic purpura	75000	10.2	4
Subject34	Immune thrombocytopenic purpura	63000	10.5	3.9
Subject34	Immune thrombocytopenic purpura	62000	9.1	2.8
Subject34	Immune thrombocytopenic purpura	59000	9.8	4.3
Subject34	Immune thrombocytopenic purpura	75000	10.3	3.4
Subject34	Immune thrombocytopenic purpura	63000	10.2	5.3
Subject34	Immune thrombocytopenic purpura	98000	10.4	3.3
Subject34	Immune thrombocytopenic purpura	104000	10.4	3.7
Subject34	Immune thrombocytopenic purpura	101000	10	4.1
Subject34	Immune thrombocytopenic purpura	99000	11.1	4.7
Subject34	Immune thrombocytopenic purpura	118000	10.8	3.9
Subject34	Immune thrombocytopenic purpura	109000	10.1	3.9
Subject34	Immune thrombocytopenic purpura	90000	9.7	3.3
Subject34	Immune thrombocytopenic purpura	96000	10.4	3.1
Subject34	Immune thrombocytopenic purpura	99000	10.4	2.9
Subject35	Wiskott-Aldrich Syndrome	104000	9.2	0.7
Subject4	Wiskott-Aldrich Syndrome	191000	10.5	2.7
Subject5	Wiskott-Aldrich Syndrome	46000	8.2	1.9
Subject5	Wiskott-Aldrich Syndrome	68000	8	0.7
Subject6	Wiskott-Aldrich Syndrome	259000	10.5	3
Subject7	Immune thrombocytopenic purpura	124000	10	5.5
Subject9	Immune thrombocytopenic purpura	207000	11.7	9.2
Subject9	Immune thrombocytopenic purpura	181000	11.7	9.1
Subject9	Immune thrombocytopenic purpura	174000	11.8	9.6
Subject9	Immune thrombocytopenic purpura	156000	12.2	ND
Subject9	Immune thrombocytopenic purpura	169000	11.8	ND
Subject9	Immune thrombocytopenic purpura	152000	NR	ND
Subject9	Immune thrombocytopenic purpura	154000	11.4	ND
Subject9	Immune thrombocytopenic purpura	153000	11.9	ND
Subject9	Immune thrombocytopenic purpura	125000	12.3	ND
