# Supplementary material for: Assessment of Immature Platelet Fraction in the Diagnosis of Wiskott–Aldrich Syndrome
Source: Front Pediatr. 2015 Jun 1;3:49. doi: 10.3389/fped.2015.00049 (PMC4450723; doi:10.3389/fped.2015.00049)
Supplement: Table S4 — Blood draws with complete data for the validation cohort. [file Table_4.XLSX]

## Sheet: Table S4
Table S4
SUBJECT	Diagnosis	Platelets/mcL	MPV, fL	IPF, %
2	Wiskott-Aldrich Syndrome	266000	9.5	1.8
3	Wiskott-Aldrich Syndrome	175000	9.3	2.4
4	Wiskott-Aldrich Syndrome	191000	10.5	2.7
5	Wiskott-Aldrich Syndrome	68000	8	0.7
5	Wiskott-Aldrich Syndrome	46000	8.2	1.9
6	Wiskott-Aldrich Syndrome	259000	10.5	3
7	Immune thrombocytopenic purpura	124000	10	5.5
9	Immune thrombocytopenic purpura	181000	11.7	9.1
9	Immune thrombocytopenic purpura	207000	11.7	9.2
9	Immune thrombocytopenic purpura	174000	11.8	9.6
11	Wiskott-Aldrich Syndrome	192000	10.1	2.6
12	Wiskott-Aldrich Syndrome	89000	8.9	1.4
13	Wiskott-Aldrich Syndrome	104000	9.2	1.4
13	Wiskott-Aldrich Syndrome	133000	9.6	1.3
13	Wiskott-Aldrich Syndrome	130000	9.6	2.1
14	Wiskott-Aldrich Syndrome	134000	8.6	1.1
15	Wiskott-Aldrich Syndrome	145000	9.1	1.1
16	Wiskott-Aldrich Syndrome	94000	9.7	2.6
17	Immune thrombocytopenic purpura	423000	9.9	1.7
18	Wiskott-Aldrich Syndrome	224000	10.2	2.5
19	Wiskott-Aldrich Syndrome	20000	7.8	2.3
20	Wiskott-Aldrich Syndrome	214000	10.1	2.5
21	Immune thrombocytopenic purpura	116000	10.6	7.5
21	Immune thrombocytopenic purpura	187000	10.7	4.3
23	Wiskott-Aldrich Syndrome	22000	8	2
23	Wiskott-Aldrich Syndrome	21000	8.1	1.7
23	Wiskott-Aldrich Syndrome	35000	8.9	3.1
23	Wiskott-Aldrich Syndrome	41000	9.2	2.1
25	Immune thrombocytopenic purpura	152000	10.1	2.6
26	Wiskott-Aldrich Syndrome	33000	8.8	4.4
27	Wiskott-Aldrich Syndrome	166000	8.5	1
27	Wiskott-Aldrich Syndrome	145000	8.9	0.9
28	Wiskott-Aldrich Syndrome	25000	9	5.3
28	Wiskott-Aldrich Syndrome	16000	9.1	4.3
28	Wiskott-Aldrich Syndrome	23000	10.6	6.5
30	Wiskott-Aldrich Syndrome	40000	8.1	3
31	Wiskott-Aldrich Syndrome	44000	8.5	1.3
31	Wiskott-Aldrich Syndrome	37000	9	1.3
32	Wiskott-Aldrich Syndrome	42000	8.3	0.9
32	Wiskott-Aldrich Syndrome	39000	8.9	1.1
33	Immune thrombocytopenic purpura	70000	11.1	7.9
33	Immune thrombocytopenic purpura	87000	12.4	10.1
33	Immune thrombocytopenic purpura	86000	12.5	8.7
33	Immune thrombocytopenic purpura	92000	12.7	8.9
34	Immune thrombocytopenic purpura	62000	9.1	2.8
34	Immune thrombocytopenic purpura	90000	9.7	3.3
34	Immune thrombocytopenic purpura	59000	9.8	4.3
34	Immune thrombocytopenic purpura	81000	10	4.1
34	Immune thrombocytopenic purpura	101000	10	4.1
34	Immune thrombocytopenic purpura	109000	10.1	3.9
34	Immune thrombocytopenic purpura	75000	10.2	4
34	Immune thrombocytopenic purpura	63000	10.2	5.3
34	Immune thrombocytopenic purpura	75000	10.3	3.4
34	Immune thrombocytopenic purpura	99000	10.4	2.9
34	Immune thrombocytopenic purpura	96000	10.4	3.1
34	Immune thrombocytopenic purpura	98000	10.4	3.3
34	Immune thrombocytopenic purpura	104000	10.4	3.7
34	Immune thrombocytopenic purpura	63000	10.5	3.9
34	Immune thrombocytopenic purpura	118000	10.8	3.9
34	Immune thrombocytopenic purpura	99000	11.1	4.7
35	Wiskott-Aldrich Syndrome	104000	9.2	0.7
